# Supplementary material for: Assessment of two DNA extraction kits for profiling poultry respiratory microbiota from multiple sample types
Source: PLoS One. 2021 Jan 6;16(1):e0241732. doi: 10.1371/journal.pone.0241732 (PMC7787465; doi:10.1371/journal.pone.0241732)
Supplement: S1 File — DESeq2 analysis for shared taxa within a sample type between kits. (XLSX) [file pone.0241732.s001.xlsx]

## Sheet: dcs
Column1	baseMean	log2FoldChange	lfcSE	stat	pvalue	padj
D_0__Bacteria;D_1__Proteobacteria;D_2__Gammaproteobacteria;D_3__Vibrionales;D_4__Vibrionaceae;D_5__Vibrio;__	109.563	-5.75198	0.599627	-9.59259	8.58983e-22	8.93342e-20
D_0__Bacteria;D_1__Firmicutes;D_2__Clostridia;D_3__Clostridiales;D_4__Lachnospiraceae;D_5__[Eubacterium] hallii group;D_6__uncultured bacterium	27.3954	1.80542	0.637419	2.83239	0.00462013	0.240247
D_0__Bacteria;D_1__Firmicutes;D_2__Clostridia;D_3__Clostridiales;D_4__Peptostreptococcaceae;__;__	30.3187	1.41214	0.550383	2.56574	0.0102955	0.267684
D_0__Bacteria;D_1__Firmicutes;D_2__Erysipelotrichia;D_3__Erysipelotrichales;D_4__Erysipelotrichaceae;D_5__Erysipelatoclostridium;Ambiguous_taxa	31.688	-1.23529	0.480734	-2.56959	0.0101818	0.267684
D_0__Bacteria;D_1__Firmicutes;D_2__Clostridia;D_3__Clostridiales;D_4__Ruminococcaceae;D_5__Subdoligranulum;__	64.8044	1.21431	0.517727	2.34546	0.0190036	0.395275
D_0__Bacteria;D_1__Actinobacteria;D_2__Actinobacteria;D_3__Micrococcales;D_4__Microbacteriaceae;D_5__Microbacterium;__	3.27833	-1.30917	2.87215	-0.455814	0.648524	0.991653
D_0__Bacteria;D_1__Actinobacteria;D_2__Actinobacteria;D_3__Micrococcales;D_4__Micrococcaceae;D_5__Rothia;Ambiguous_taxa	6.00959	-1.11234	1.76316	-0.63088	0.528119	0.991653
D_0__Bacteria;D_1__Actinobacteria;D_2__Coriobacteriia;D_3__Coriobacteriales;D_4__Eggerthellaceae;D_5__CHKCI002;Ambiguous_taxa	12.4978	-0.754185	0.725363	-1.03973	0.298464	0.991653
D_0__Bacteria;D_1__Bacteroidetes;D_2__Bacteroidia;D_3__Bacteroidales;D_4__Bacteroidaceae;D_5__Bacteroides;__	10.8609	0.809815	0.772818	1.04787	0.294697	0.991653
D_0__Bacteria;D_1__Bacteroidetes;D_2__Bacteroidia;D_3__Bacteroidales;D_4__Barnesiellaceae;D_5__Barnesiella;__	1.22581	0.519475	3.35892	0.154655	0.877093	0.991653
D_0__Bacteria;D_1__Bacteroidetes;D_2__Bacteroidia;D_3__Bacteroidales;D_4__Rikenellaceae;D_5__Alistipes;__	1.23544	0.151396	3.3551	0.0451242	0.964008	0.991653
D_0__Bacteria;D_1__Bacteroidetes;D_2__Bacteroidia;D_3__Bacteroidales;D_4__Rikenellaceae;D_5__Millionella;D_6__Millionella massiliensis	5.0046	0.430614	1.57463	0.27347	0.784492	0.991653
D_0__Bacteria;D_1__Bacteroidetes;D_2__Bacteroidia;D_3__Cytophagales;D_4__Spirosomaceae;D_5__Flectobacillus;Ambiguous_taxa	24.2173	0.18267	1.13631	0.160757	0.872285	0.991653
D_0__Bacteria;D_1__Bacteroidetes;D_2__Bacteroidia;D_3__Flavobacteriales;D_4__Weeksellaceae;D_5__Chryseobacterium;__	25.9793	0.394968	0.554752	0.711973	0.476481	0.991653
D_0__Bacteria;D_1__Bacteroidetes;D_2__Bacteroidia;D_3__Flavobacteriales;D_4__Weeksellaceae;D_5__Cloacibacterium;__	37.2813	-0.117481	0.553016	-0.212436	0.831767	0.991653
D_0__Bacteria;D_1__Bacteroidetes;D_2__Bacteroidia;D_3__Flavobacteriales;D_4__Weeksellaceae;D_5__Empedobacter;Ambiguous_taxa	11.6073	0.327895	2.09753	0.156324	0.875778	0.991653
D_0__Bacteria;D_1__Deinococcus-Thermus;D_2__Deinococci;D_3__Deinococcales;D_4__Deinococcaceae;D_5__Deinococcus;D_6__uncultured bacterium	1.61833	-0.295978	3.32808	-0.0889337	0.929135	0.991653
D_0__Bacteria;D_1__Firmicutes;D_2__Bacilli;D_3__Bacillales;D_4__Bacillaceae;D_5__Bacillus;__	6.51492	0.873305	1.37072	0.637116	0.524049	0.991653
D_0__Bacteria;D_1__Firmicutes;D_2__Bacilli;D_3__Lactobacillales;D_4__Lactobacillaceae;D_5__Lactobacillus;D_6__Lactobacillus reuteri	1131.04	-0.198398	0.368548	-0.538323	0.590354	0.991653
D_0__Bacteria;D_1__Firmicutes;D_2__Bacilli;D_3__Lactobacillales;D_4__Lactobacillaceae;D_5__Lactobacillus;D_6__Lactobacillus salivarius	598.673	-0.36961	2.6338	-0.140334	0.888396	0.991653
D_0__Bacteria;D_1__Firmicutes;D_2__Bacilli;D_3__Lactobacillales;D_4__Lactobacillaceae;D_5__Lactobacillus;D_6__Lactobacillus vaginalis	770.015	-0.104338	0.499226	-0.209	0.834449	0.991653
D_0__Bacteria;D_1__Firmicutes;D_2__Bacilli;D_3__Lactobacillales;D_4__Lactobacillaceae;D_5__Lactobacillus;__	15714	-0.255704	0.297549	-0.859366	0.390139	0.991653
D_0__Bacteria;D_1__Firmicutes;D_2__Bacilli;D_3__Lactobacillales;D_4__Streptococcaceae;D_5__Lactococcus;__	5.61642	-0.575943	1.72822	-0.333259	0.738939	0.991653
D_0__Bacteria;D_1__Firmicutes;D_2__Bacilli;D_3__Lactobacillales;D_4__Streptococcaceae;D_5__Streptococcus;__	441.6	-0.37182	0.462803	-0.803409	0.421739	0.991653
D_0__Bacteria;D_1__Firmicutes;D_2__Clostridia;D_3__Clostridiales;D_4__Christensenellaceae;D_5__Christensenellaceae R-7 group;D_6__uncultured prokaryote	5.39059	-0.166239	1.11424	-0.149195	0.881399	0.991653
D_0__Bacteria;D_1__Firmicutes;D_2__Clostridia;D_3__Clostridiales;D_4__Christensenellaceae;D_5__Christensenellaceae R-7 group;__	4.51199	0.988904	1.49804	0.66013	0.50917	0.991653
D_0__Bacteria;D_1__Firmicutes;D_2__Clostridia;D_3__Clostridiales;D_4__Clostridiaceae 1;D_5__Clostridium sensu stricto 1;__	2.50627	-1.87382	3.32495	-0.563564	0.573051	0.991653
D_0__Bacteria;D_1__Firmicutes;D_2__Clostridia;D_3__Clostridiales;D_4__Clostridiales vadinBB60 group;D_5__uncultured Firmicutes bacterium;D_6__uncultured Firmicutes bacterium	1.77277	-1.03926	3.33284	-0.311824	0.755174	0.991653
D_0__Bacteria;D_1__Firmicutes;D_2__Clostridia;D_3__Clostridiales;D_4__Defluviitaleaceae;D_5__Defluviitaleaceae UCG-011;D_6__uncultured bacterium	9.89113	0.0804997	0.780329	0.103161	0.917835	0.991653
D_0__Bacteria;D_1__Firmicutes;D_2__Clostridia;D_3__Clostridiales;D_4__Family XIII;D_5__[Eubacterium] brachy group;D_6__uncultured bacterium	1.74687	-0.0347119	3.31815	-0.0104612	0.991653	0.991653
D_0__Bacteria;D_1__Firmicutes;D_2__Clostridia;D_3__Clostridiales;D_4__Lachnospiraceae;D_5__Anaerostipes;D_6__uncultured bacterium	15.6745	-0.133174	2.15447	-0.0618129	0.950712	0.991653
D_0__Bacteria;D_1__Firmicutes;D_2__Clostridia;D_3__Clostridiales;D_4__Lachnospiraceae;D_5__Anaerostipes;__	5.2669	-0.11522	2.20306	-0.0522999	0.95829	0.991653
D_0__Bacteria;D_1__Firmicutes;D_2__Clostridia;D_3__Clostridiales;D_4__Lachnospiraceae;D_5__Blautia;__	46.1659	0.47973	0.327727	1.46381	0.143246	0.991653
D_0__Bacteria;D_1__Firmicutes;D_2__Clostridia;D_3__Clostridiales;D_4__Lachnospiraceae;D_5__CAG-56;D_6__uncultured bacterium	11.0399	-2.29438	1.54223	-1.4877	0.136829	0.991653
D_0__Bacteria;D_1__Firmicutes;D_2__Clostridia;D_3__Clostridiales;D_4__Lachnospiraceae;D_5__CHKCI001;D_6__uncultured bacterium	9.9128	1.89618	1.32636	1.42961	0.152829	0.991653
D_0__Bacteria;D_1__Firmicutes;D_2__Clostridia;D_3__Clostridiales;D_4__Lachnospiraceae;D_5__Eisenbergiella;D_6__uncultured bacterium	52.7897	-0.334409	0.687014	-0.486758	0.62643	0.991653
D_0__Bacteria;D_1__Firmicutes;D_2__Clostridia;D_3__Clostridiales;D_4__Lachnospiraceae;D_5__Lachnoclostridium;Ambiguous_taxa	17.9598	-0.931098	0.945197	-0.985084	0.324583	0.991653
D_0__Bacteria;D_1__Firmicutes;D_2__Clostridia;D_3__Clostridiales;D_4__Lachnospiraceae;D_5__Lachnoclostridium;__	3.45461	-1.00731	2.81908	-0.357318	0.720853	0.991653
D_0__Bacteria;D_1__Firmicutes;D_2__Clostridia;D_3__Clostridiales;D_4__Lachnospiraceae;D_5__Lachnospiraceae FCS020 group;D_6__uncultured bacterium	1.48352	1.47788	3.35767	0.440152	0.659827	0.991653
D_0__Bacteria;D_1__Firmicutes;D_2__Clostridia;D_3__Clostridiales;D_4__Lachnospiraceae;D_5__Lachnospiraceae NK4A136 group;__	49.354	-0.574749	1.22128	-0.470614	0.637917	0.991653
D_0__Bacteria;D_1__Firmicutes;D_2__Clostridia;D_3__Clostridiales;D_4__Lachnospiraceae;D_5__Marvinbryantia;D_6__uncultured organism	14.4759	0.933437	1.04789	0.89078	0.373047	0.991653
D_0__Bacteria;D_1__Firmicutes;D_2__Clostridia;D_3__Clostridiales;D_4__Lachnospiraceae;D_5__Roseburia;__	19.2239	-0.0722593	2.07335	-0.0348514	0.972198	0.991653
D_0__Bacteria;D_1__Firmicutes;D_2__Clostridia;D_3__Clostridiales;D_4__Lachnospiraceae;D_5__Sellimonas;Ambiguous_taxa	4.31481	-3.17985	2.09348	-1.51893	0.12878	0.991653
D_0__Bacteria;D_1__Firmicutes;D_2__Clostridia;D_3__Clostridiales;D_4__Lachnospiraceae;D_5__Sellimonas;__	101.58	-0.0172885	0.254514	-0.0679275	0.945843	0.991653
D_0__Bacteria;D_1__Firmicutes;D_2__Clostridia;D_3__Clostridiales;D_4__Lachnospiraceae;D_5__Shuttleworthia;D_6__uncultured bacterium	29.0118	-0.915822	0.64218	-1.42611	0.153836	0.991653
D_0__Bacteria;D_1__Firmicutes;D_2__Clostridia;D_3__Clostridiales;D_4__Lachnospiraceae;D_5__Tyzzerella;__	7.56171	0.62045	1.08306	0.572866	0.566735	0.991653
D_0__Bacteria;D_1__Firmicutes;D_2__Clostridia;D_3__Clostridiales;D_4__Lachnospiraceae;D_5__[Eubacterium] hallii group;Ambiguous_taxa	6.41606	1.30375	2.20126	0.592277	0.553665	0.991653
D_0__Bacteria;D_1__Firmicutes;D_2__Clostridia;D_3__Clostridiales;D_4__Lachnospiraceae;D_5__[Ruminococcus] torques group;Ambiguous_taxa	87.943	-0.209634	0.353164	-0.593587	0.552789	0.991653
D_0__Bacteria;D_1__Firmicutes;D_2__Clostridia;D_3__Clostridiales;D_4__Lachnospiraceae;D_5__[Ruminococcus] torques group;__	229.474	-0.310687	0.202124	-1.53711	0.124266	0.991653
D_0__Bacteria;D_1__Firmicutes;D_2__Clostridia;D_3__Clostridiales;D_4__Lachnospiraceae;D_5__uncultured;__	61.2083	-0.11806	0.450899	-0.261832	0.793451	0.991653
D_0__Bacteria;D_1__Firmicutes;D_2__Clostridia;D_3__Clostridiales;D_4__Lachnospiraceae;__;__	400.884	0.397537	0.331518	1.19914	0.230473	0.991653
D_0__Bacteria;D_1__Firmicutes;D_2__Clostridia;D_3__Clostridiales;D_4__Peptostreptococcaceae;D_5__Romboutsia;__	169.466	0.633881	0.358991	1.76573	0.0774415	0.991653
D_0__Bacteria;D_1__Firmicutes;D_2__Clostridia;D_3__Clostridiales;D_4__Ruminococcaceae;D_5__Anaerofilum;D_6__uncultured bacterium	5.5926	0.411485	1.79049	0.229818	0.818233	0.991653
D_0__Bacteria;D_1__Firmicutes;D_2__Clostridia;D_3__Clostridiales;D_4__Ruminococcaceae;D_5__Butyricicoccus;__	20.5991	0.0194325	0.650271	0.0298837	0.97616	0.991653
D_0__Bacteria;D_1__Firmicutes;D_2__Clostridia;D_3__Clostridiales;D_4__Ruminococcaceae;D_5__Caproiciproducens;D_6__uncultured bacterium	1.96262	-1.08741	3.09235	-0.351644	0.725105	0.991653
D_0__Bacteria;D_1__Firmicutes;D_2__Clostridia;D_3__Clostridiales;D_4__Ruminococcaceae;D_5__DTU089;__	3.97482	0.224808	1.45977	0.154002	0.877608	0.991653
D_0__Bacteria;D_1__Firmicutes;D_2__Clostridia;D_3__Clostridiales;D_4__Ruminococcaceae;D_5__Faecalibacterium;D_6__uncultured bacterium	743.137	-0.0090282	0.296564	-0.0304427	0.975714	0.991653
D_0__Bacteria;D_1__Firmicutes;D_2__Clostridia;D_3__Clostridiales;D_4__Ruminococcaceae;D_5__Flavonifractor;D_6__uncultured bacterium	13.6414	-0.0529082	1.33882	-0.0395186	0.968477	0.991653
D_0__Bacteria;D_1__Firmicutes;D_2__Clostridia;D_3__Clostridiales;D_4__Ruminococcaceae;D_5__GCA-900066225;__	1.34966	-0.43691	3.27132	-0.133557	0.893753	0.991653
D_0__Bacteria;D_1__Firmicutes;D_2__Clostridia;D_3__Clostridiales;D_4__Ruminococcaceae;D_5__Intestinimonas;D_6__uncultured bacterium	20.7332	0.120661	0.744191	0.162137	0.871198	0.991653
D_0__Bacteria;D_1__Firmicutes;D_2__Clostridia;D_3__Clostridiales;D_4__Ruminococcaceae;D_5__Negativibacillus;D_6__uncultured bacterium	40.1761	0.233434	0.518547	0.450171	0.652587	0.991653
D_0__Bacteria;D_1__Firmicutes;D_2__Clostridia;D_3__Clostridiales;D_4__Ruminococcaceae;D_5__Oscillibacter;D_6__uncultured bacterium	3.05743	-2.12035	2.21842	-0.955793	0.339177	0.991653
D_0__Bacteria;D_1__Firmicutes;D_2__Clostridia;D_3__Clostridiales;D_4__Ruminococcaceae;D_5__Oscillibacter;D_6__uncultured organism	3.84045	3.11346	2.63643	1.18094	0.237628	0.991653
D_0__Bacteria;D_1__Firmicutes;D_2__Clostridia;D_3__Clostridiales;D_4__Ruminococcaceae;D_5__Oscillospira;Ambiguous_taxa	2.02431	-0.874237	3.02367	-0.289132	0.772481	0.991653
D_0__Bacteria;D_1__Firmicutes;D_2__Clostridia;D_3__Clostridiales;D_4__Ruminococcaceae;D_5__Ruminiclostridium 5;D_6__uncultured bacterium	17.9966	-0.138241	0.710923	-0.194452	0.845822	0.991653
D_0__Bacteria;D_1__Firmicutes;D_2__Clostridia;D_3__Clostridiales;D_4__Ruminococcaceae;D_5__Ruminiclostridium 5;__	8.03758	0.145908	1.41843	0.102866	0.91807	0.991653
D_0__Bacteria;D_1__Firmicutes;D_2__Clostridia;D_3__Clostridiales;D_4__Ruminococcaceae;D_5__Ruminiclostridium 9;__	7.92275	0.0543596	2.13844	0.0254202	0.97972	0.991653
D_0__Bacteria;D_1__Firmicutes;D_2__Clostridia;D_3__Clostridiales;D_4__Ruminococcaceae;D_5__Ruminiclostridium;D_6__uncultured bacterium	13.2838	-0.346693	0.99802	-0.347381	0.728305	0.991653
D_0__Bacteria;D_1__Firmicutes;D_2__Clostridia;D_3__Clostridiales;D_4__Ruminococcaceae;D_5__Ruminococcaceae NK4A214 group;D_6__uncultured organism	9.14472	0.422113	2.23943	0.188492	0.850491	0.991653
D_0__Bacteria;D_1__Firmicutes;D_2__Clostridia;D_3__Clostridiales;D_4__Ruminococcaceae;D_5__Ruminococcaceae NK4A214 group;__	4.06069	-1.34136	2.75456	-0.486962	0.626285	0.991653
D_0__Bacteria;D_1__Firmicutes;D_2__Clostridia;D_3__Clostridiales;D_4__Ruminococcaceae;D_5__Ruminococcaceae UCG-009;__	1.33952	-0.410187	3.34934	-0.122468	0.902528	0.991653
D_0__Bacteria;D_1__Firmicutes;D_2__Clostridia;D_3__Clostridiales;D_4__Ruminococcaceae;D_5__Ruminococcaceae UCG-013;D_6__uncultured bacterium	11.9916	1.25379	1.02971	1.21761	0.223371	0.991653
D_0__Bacteria;D_1__Firmicutes;D_2__Clostridia;D_3__Clostridiales;D_4__Ruminococcaceae;D_5__Ruminococcaceae UCG-013;__	1.58814	-0.807041	3.33813	-0.241765	0.808963	0.991653
D_0__Bacteria;D_1__Firmicutes;D_2__Clostridia;D_3__Clostridiales;D_4__Ruminococcaceae;D_5__Ruminococcaceae UCG-014;D_6__uncultured bacterium	189.534	-0.166478	0.278241	-0.598322	0.549625	0.991653
D_0__Bacteria;D_1__Firmicutes;D_2__Clostridia;D_3__Clostridiales;D_4__Ruminococcaceae;D_5__Ruminococcaceae UCG-014;D_6__uncultured organism	62.9319	-0.0779639	0.480265	-0.162335	0.871042	0.991653
D_0__Bacteria;D_1__Firmicutes;D_2__Clostridia;D_3__Clostridiales;D_4__Ruminococcaceae;D_5__Ruminococcaceae UCG-014;D_6__uncultured rumen bacterium	13.1327	-0.111315	0.98643	-0.112847	0.910152	0.991653
D_0__Bacteria;D_1__Firmicutes;D_2__Clostridia;D_3__Clostridiales;D_4__Ruminococcaceae;D_5__Ruminococcaceae UCG-014;D_6__unidentified rumen bacterium JW32	58.5835	-0.761235	0.599373	-1.27005	0.204066	0.991653
D_0__Bacteria;D_1__Firmicutes;D_2__Clostridia;D_3__Clostridiales;D_4__Ruminococcaceae;D_5__Ruminococcaceae UCG-014;__	96.9858	-0.0323326	0.711767	-0.0454258	0.963768	0.991653
D_0__Bacteria;D_1__Firmicutes;D_2__Clostridia;D_3__Clostridiales;D_4__Ruminococcaceae;D_5__Ruminococcus 1;__	5.41716	0.58496	1.41787	0.412561	0.679928	0.991653
D_0__Bacteria;D_1__Firmicutes;D_2__Clostridia;D_3__Clostridiales;D_4__Ruminococcaceae;D_5__Subdoligranulum;Ambiguous_taxa	7.50723	0.111828	1.42303	0.0785842	0.937363	0.991653
D_0__Bacteria;D_1__Firmicutes;D_2__Clostridia;D_3__Clostridiales;D_4__Ruminococcaceae;D_5__[Eubacterium] coprostanoligenes group;D_6__uncultured bacterium	6.80218	-0.254892	1.50968	-0.168839	0.865924	0.991653
D_0__Bacteria;D_1__Firmicutes;D_2__Clostridia;D_3__Clostridiales;D_4__Ruminococcaceae;D_5__[Eubacterium] coprostanoligenes group;__	24.1907	-1.41541	1.14684	-1.23419	0.217133	0.991653
D_0__Bacteria;D_1__Firmicutes;D_2__Clostridia;D_3__Clostridiales;D_4__Ruminococcaceae;D_5__uncultured;D_6__Gorbachella massiliensis	6.83706	0.0430612	1.38434	0.0311058	0.975185	0.991653
D_0__Bacteria;D_1__Firmicutes;D_2__Clostridia;D_3__Clostridiales;D_4__Ruminococcaceae;D_5__uncultured;D_6__human gut metagenome	2.96542	-0.954182	2.88662	-0.330553	0.740982	0.991653
D_0__Bacteria;D_1__Firmicutes;D_2__Clostridia;D_3__Clostridiales;D_4__Ruminococcaceae;D_5__uncultured;__	24.0664	0.0137903	0.665005	0.0207371	0.983455	0.991653
D_0__Bacteria;D_1__Firmicutes;D_2__Clostridia;D_3__Clostridiales;D_4__Ruminococcaceae;__;__	110.783	0.175232	0.621837	0.281797	0.778099	0.991653
D_0__Bacteria;D_1__Firmicutes;D_2__Clostridia;D_3__Clostridiales;__;__;__	8.16095	-0.540178	0.790029	-0.683744	0.494137	0.991653
D_0__Bacteria;D_1__Firmicutes;D_2__Erysipelotrichia;D_3__Erysipelotrichales;D_4__Erysipelotrichaceae;D_5__Erysipelatoclostridium;D_6__Clostridiales bacterium CHKCI006	4.72538	-0.574951	1.2114	-0.474616	0.635061	0.991653
D_0__Bacteria;D_1__Firmicutes;D_2__Erysipelotrichia;D_3__Erysipelotrichales;D_4__Erysipelotrichaceae;D_5__Erysipelatoclostridium;__	20.9802	-1.2396	0.679496	-1.82429	0.0681085	0.991653
D_0__Bacteria;D_1__Firmicutes;D_2__Erysipelotrichia;D_3__Erysipelotrichales;D_4__Erysipelotrichaceae;D_5__Merdibacter;D_6__uncultured bacterium	11.6943	-0.252118	0.670064	-0.376259	0.706724	0.991653
D_0__Bacteria;D_1__Firmicutes;D_2__Erysipelotrichia;D_3__Erysipelotrichales;D_4__Erysipelotrichaceae;D_5__uncultured;D_6__Clostridiales bacterium 60-7e	16.8153	-0.197695	0.581757	-0.339824	0.733989	0.991653
D_0__Bacteria;D_1__Proteobacteria;D_2__Alphaproteobacteria;D_3__Rhizobiales;D_4__Rhizobiaceae;D_5__Ochrobactrum;__	0.835315	0.775311	3.41836	0.226808	0.820573	0.991653
D_0__Bacteria;D_1__Proteobacteria;D_2__Alphaproteobacteria;D_3__Sphingomonadales;D_4__Sphingomonadaceae;D_5__Novosphingobium;__	15.4372	0.203149	0.70024	0.290113	0.77173	0.991653
D_0__Bacteria;D_1__Proteobacteria;D_2__Alphaproteobacteria;D_3__Sphingomonadales;D_4__Sphingomonadaceae;D_5__Sphingomonas;__	2.87478	-0.583834	2.89896	-0.201394	0.84039	0.991653
D_0__Bacteria;D_1__Proteobacteria;D_2__Gammaproteobacteria;D_3__Betaproteobacteriales;D_4__Burkholderiaceae;D_5__Comamonas;__	21.5712	-0.254177	0.892556	-0.284774	0.775817	0.991653
D_0__Bacteria;D_1__Proteobacteria;D_2__Gammaproteobacteria;D_3__Betaproteobacteriales;D_4__Burkholderiaceae;__;__	74.097	0.0975632	0.480971	0.202846	0.839255	0.991653
D_0__Bacteria;D_1__Proteobacteria;D_2__Gammaproteobacteria;D_3__Enterobacteriales;D_4__Enterobacteriaceae;D_5__Escherichia-Shigella;__	32.7298	-0.363174	0.838745	-0.432997	0.665017	0.991653
D_0__Bacteria;D_1__Proteobacteria;D_2__Gammaproteobacteria;D_3__Enterobacteriales;D_4__Enterobacteriaceae;__;__	34.5046	-0.504712	0.593909	-0.849813	0.395429	0.991653
D_0__Bacteria;D_1__Proteobacteria;D_2__Gammaproteobacteria;D_3__Pseudomonadales;D_4__Moraxellaceae;D_5__Acinetobacter;__	65.5339	-0.114469	0.628485	-0.182135	0.855477	0.991653
D_0__Bacteria;D_1__Proteobacteria;D_2__Gammaproteobacteria;D_3__Pseudomonadales;D_4__Pseudomonadaceae;D_5__Pseudomonas;__	10.0889	1.33778	1.71782	0.778765	0.436118	0.991653
D_0__Bacteria;D_1__Tenericutes;D_2__Mollicutes;D_3__Mollicutes RF39;Ambiguous_taxa;Ambiguous_taxa;Ambiguous_taxa	7.64391	-0.603154	1.06385	-0.566956	0.570744	0.991653
D_0__Bacteria;D_1__Tenericutes;D_2__Mollicutes;D_3__Mollicutes RF39;D_4__uncultured bacterium;D_5__uncultured bacterium;D_6__uncultured bacterium	38.7963	-0.422428	0.563254	-0.749977	0.453269	0.991653
D_0__Bacteria;D_1__Tenericutes;D_2__Mollicutes;D_3__Mollicutes RF39;D_4__uncultured rumen bacterium;D_5__uncultured rumen bacterium;D_6__uncultured rumen bacterium	61.3662	-0.37197	1.15321	-0.322552	0.747035	0.991653
D_0__Bacteria;D_1__Tenericutes;D_2__Mollicutes;D_3__Mollicutes RF39;__;__;__	51.3201	-0.668043	0.363168	-1.83949	0.0658436	0.991653

## Sheet: lcs
Column1	baseMean	log2FoldChange	lfcSE	stat	pvalue	padj
D_0__Bacteria;D_1__Proteobacteria;D_2__Gammaproteobacteria;D_3__Vibrionales;D_4__Vibrionaceae;D_5__Vibrio;__	1202.46	-9.46768	0.476552	-19.867	7.84898e-88	9.49726590069796e-86
D_0__Bacteria;D_1__Proteobacteria;D_2__Gammaproteobacteria;D_3__Alteromonadales;D_4__Pseudoalteromonadaceae;D_5__Pseudoalteromonas;__	114.659	-8.31618	0.957532	-8.68502	3.78691e-18	2.29108125701424e-16
D_0__Bacteria;D_1__Proteobacteria;D_2__Gammaproteobacteria;D_3__Enterobacteriales;D_4__Enterobacteriaceae;__;__	136.468	-2.90071	0.366841	-7.90727	2.63084e-15	7.95830386521325e-14
D_0__Bacteria;D_1__Proteobacteria;D_2__Gammaproteobacteria;D_3__Xanthomonadales;D_4__Xanthomonadaceae;D_5__Stenotrophomonas;__	97.4909	-8.62342	1.08967	-7.91382	2.4961e-15	7.95830386521325e-14
D_0__Bacteria;D_1__Firmicutes;D_2__Clostridia;D_3__Clostridiales;D_4__Peptostreptococcaceae;__;__	75.6113	1.36259	0.261634	5.20799	1.90898e-07	4.61973247987365e-06
D_0__Bacteria;D_1__Firmicutes;D_2__Clostridia;D_3__Clostridiales;D_4__Lachnospiraceae;D_5__CHKCI001;D_6__uncultured bacterium	33.8103	2.08961	0.457346	4.569	4.90057e-06	9.88281409310208e-05
D_0__Bacteria;D_1__Firmicutes;D_2__Clostridia;D_3__Clostridiales;D_4__Lachnospiraceae;D_5__[Eubacterium] hallii group;D_6__uncultured bacterium	41.7336	1.41714	0.330482	4.28809	1.80219e-05	0.000311521968531552
D_0__Bacteria;D_1__Firmicutes;D_2__Bacilli;D_3__Lactobacillales;D_4__Streptococcaceae;D_5__Lactococcus;__	51.4984	-1.03607	0.279662	-3.70471	0.000211631	0.0032009155833004
D_0__Bacteria;D_1__Firmicutes;D_2__Clostridia;D_3__Clostridiales;D_4__Ruminococcaceae;D_5__Ruminococcaceae UCG-004;D_6__uncultured rumen bacterium	11.7748	3.87216	1.16229	3.33149	0.000863831	0.0116137335817675
D_0__Bacteria;D_1__Firmicutes;D_2__Clostridia;D_3__Clostridiales;D_4__Lachnospiraceae;D_5__Blautia;__	120.834	0.959963	0.344484	2.78667	0.00532527	0.0644357867318741
D_0__Bacteria;D_1__Proteobacteria;D_2__Gammaproteobacteria;D_3__Pseudomonadales;D_4__Pseudomonadaceae;D_5__Pseudomonas;__	91.4646	-1.75761	0.641656	-2.73917	0.00615944	0.0677537937968451
D_0__Bacteria;D_1__Bacteroidetes;D_2__Bacteroidia;D_3__Flavobacteriales;D_4__Weeksellaceae;D_5__Cloacibacterium;__	27.0509	1.158	0.453386	2.5541	0.0106461	0.0990909566267468
D_0__Bacteria;D_1__Firmicutes;D_2__Clostridia;D_3__Clostridiales;D_4__Lachnospiraceae;D_5__[Ruminococcus] torques group;__	316.899	-0.565241	0.21992	-2.57021	0.0101636	0.0990909566267468
D_0__Bacteria;D_1__Firmicutes;D_2__Clostridia;D_3__Clostridiales;D_4__Lachnospiraceae;D_5__Lachnoclostridium;Ambiguous_taxa	37.8774	-0.849514	0.36862	-2.30458	0.0211901	0.172387223868224
D_0__Bacteria;D_1__Firmicutes;D_2__Clostridia;D_3__Clostridiales;D_4__Ruminococcaceae;D_5__Flavonifractor;D_6__uncultured bacterium	19.4724	-0.991243	0.432831	-2.29014	0.0220132	0.172387223868224
D_0__Bacteria;D_1__Firmicutes;D_2__Erysipelotrichia;D_3__Erysipelotrichales;D_4__Erysipelotrichaceae;D_5__Erysipelatoclostridium;__	56.2086	-0.826358	0.362939	-2.27685	0.022795	0.172387223868224
D_0__Bacteria;D_1__Firmicutes;D_2__Clostridia;D_3__Clostridiales;D_4__Ruminococcaceae;D_5__Ruminococcaceae UCG-005;__	7.51389	2.07799	0.927866	2.23954	0.025121	0.178802604072837
D_0__Bacteria;D_1__Proteobacteria;D_2__Alphaproteobacteria;D_3__Rhizobiales;D_4__Xanthobacteraceae;D_5__Bradyrhizobium;__	4.35554	4.18379	1.89173	2.21162	0.0269927	0.18145077961407
D_0__Bacteria;D_1__Actinobacteria;D_2__Actinobacteria;D_3__Actinomycetales;D_4__Actinomycetaceae;D_5__Actinomyces;__	6.35348	-2.90103	1.34463	-2.15749	0.0309676	0.19513438347395
D_0__Bacteria;D_1__Firmicutes;D_2__Clostridia;D_3__Clostridiales;D_4__Ruminococcaceae;D_5__[Eubacterium] coprostanoligenes group;__	59.7463	-0.577032	0.271447	-2.12576	0.033523	0.19513438347395
D_0__Bacteria;D_1__Proteobacteria;D_2__Gammaproteobacteria;D_3__Betaproteobacteriales;D_4__Burkholderiaceae;D_5__Massilia;__	5.0179	3.86171	1.82013	2.12166	0.0338663	0.19513438347395
D_0__Bacteria;D_1__Firmicutes;D_2__Clostridia;D_3__Clostridiales;D_4__Ruminococcaceae;D_5__Ruminococcaceae NK4A214 group;D_6__uncultured organism	16.7472	-0.814205	0.391411	-2.08018	0.0375092	0.206300775114305
D_0__Bacteria;D_1__Firmicutes;D_2__Bacilli;D_3__Bacillales;D_4__Bacillaceae;D_5__Bacillus;__	14.6509	1.14768	0.576737	1.98995	0.0465967	0.234925139100527
D_0__Bacteria;D_1__Firmicutes;D_2__Clostridia;D_3__Clostridiales;D_4__Ruminococcaceae;D_5__uncultured;__	54.0068	0.506511	0.254084	1.99348	0.0462093	0.234925139100527
D_0__Bacteria;D_1__Firmicutes;D_2__Clostridia;D_3__Clostridiales;D_4__Christensenellaceae;D_5__Christensenellaceae R-7 group;D_6__uncultured prokaryote	9.34656	1.51609	0.770638	1.96732	0.0491461	0.237867181787506
D_0__Bacteria;D_1__Firmicutes;D_2__Clostridia;D_3__Clostridiales;D_4__Ruminococcaceae;D_5__Oscillibacter;D_6__uncultured organism	9.52076	1.68313	0.867275	1.94072	0.0522928	0.243362525186127
D_0__Bacteria;D_1__Firmicutes;D_2__Bacilli;D_3__Bacillales;D_4__Staphylococcaceae;D_5__Staphylococcus;__	27.3819	0.94986	0.515619	1.84218	0.0654495	0.282835466919698
D_0__Bacteria;D_1__Firmicutes;D_2__Clostridia;D_3__Clostridiales;D_4__Ruminococcaceae;D_5__Ruminococcus 1;__	7.29456	1.51987	0.820245	1.85294	0.0638908	0.282835466919698
D_0__Bacteria;D_1__Firmicutes;D_2__Clostridia;D_3__Clostridiales;D_4__Ruminococcaceae;D_5__Subdoligranulum;__	314.583	0.935327	0.52515	1.78106	0.074902	0.312522030426471
D_0__Bacteria;D_1__Firmicutes;D_2__Clostridia;D_3__Clostridiales;D_4__Christensenellaceae;D_5__Christensenellaceae R-7 group;D_6__uncultured bacterium	6.15416	1.97333	1.19075	1.65722	0.0974759	0.378659984221314
D_0__Bacteria;D_1__Firmicutes;D_2__Clostridia;D_3__Clostridiales;D_4__Lachnospiraceae;D_5__[Ruminococcus] torques group;Ambiguous_taxa	271.46	-0.280252	0.170452	-1.64417	0.100141	0.378659984221314
D_0__Bacteria;D_1__Firmicutes;D_2__Erysipelotrichia;D_3__Erysipelotrichales;D_4__Erysipelotrichaceae;D_5__uncultured;D_6__Clostridiales bacterium 60-7e	45.998	0.487147	0.295719	1.64733	0.0994903	0.378659984221314
D_0__Bacteria;D_1__Firmicutes;D_2__Clostridia;D_3__Clostridiales;D_4__Lachnospiraceae;D_5__GCA-900066575;__	15.315	0.672484	0.435583	1.54387	0.122619	0.449604375252863
D_0__Bacteria;D_1__Firmicutes;D_2__Clostridia;D_3__Clostridiales;D_4__Ruminococcaceae;D_5__Ruminococcaceae UCG-014;__	205.941	-0.240793	0.170948	-1.40858	0.15896	0.552945848466178
D_0__Bacteria;D_1__Firmicutes;D_2__Erysipelotrichia;D_3__Erysipelotrichales;D_4__Erysipelotrichaceae;D_5__Erysipelatoclostridium;Ambiguous_taxa	81.6595	-0.435045	0.309583	-1.40526	0.159943	0.552945848466178
D_0__Bacteria;D_1__Firmicutes;D_2__Clostridia;D_3__Clostridiales;D_4__Lachnospiraceae;D_5__Shuttleworthia;D_6__uncultured bacterium	43.1543	-0.677925	0.527576	-1.28498	0.198799	0.601367779446922
D_0__Bacteria;D_1__Firmicutes;D_2__Clostridia;D_3__Clostridiales;D_4__Lachnospiraceae;D_5__[Eubacterium] hallii group;__	3.707	2.61282	2.0227	1.29175	0.196445	0.601367779446922
D_0__Bacteria;D_1__Firmicutes;D_2__Clostridia;D_3__Clostridiales;D_4__Ruminococcaceae;D_5__Pygmaiobacter;D_6__uncultured bacterium	15.8168	-1.05227	0.795478	-1.32281	0.185898	0.601367779446922
D_0__Bacteria;D_1__Firmicutes;D_2__Clostridia;D_3__Clostridiales;D_4__Ruminococcaceae;D_5__Ruminococcaceae UCG-013;D_6__uncultured bacterium	14.7073	0.755902	0.586514	1.2888	0.197466	0.601367779446922
D_0__Bacteria;D_1__Proteobacteria;D_2__Alphaproteobacteria;D_3__Caulobacterales;D_4__Caulobacteraceae;D_5__Brevundimonas;__	4.47642	2.64723	1.98913	1.33084	0.183241	0.601367779446922
D_0__Bacteria;D_1__Firmicutes;D_2__Clostridia;D_3__Clostridiales;D_4__Christensenellaceae;D_5__Christensenellaceae R-7 group;__	12.6627	0.748176	0.6058	1.23502	0.216822	0.61012794346946
D_0__Bacteria;D_1__Firmicutes;D_2__Clostridia;D_3__Clostridiales;D_4__Lachnospiraceae;D_5__CAG-56;D_6__uncultured bacterium	19.532	-1.20843	0.957513	-1.26205	0.206929	0.61012794346946
D_0__Bacteria;D_1__Proteobacteria;D_2__Gammaproteobacteria;D_3__Aeromonadales;D_4__Aeromonadaceae;D_5__Aeromonas;__	3.68499	-1.95401	1.57306	-1.24218	0.214171	0.61012794346946
D_0__Bacteria;D_1__Firmicutes;D_2__Clostridia;D_3__Clostridiales;D_4__Lachnospiraceae;D_5__[Eubacterium] hallii group;Ambiguous_taxa	3.9602	3.11499	2.65469	1.17339	0.240639	0.661757790412813
D_0__Bacteria;D_1__Firmicutes;D_2__Clostridia;D_3__Clostridiales;D_4__Peptococcaceae;D_5__uncultured;D_6__uncultured bacterium	5.60406	1.2966	1.15588	1.12174	0.261971	0.704412207634779
D_0__Bacteria;D_1__Firmicutes;D_2__Clostridia;D_3__Clostridiales;D_4__Family XIII;D_5__Family XIII AD3011 group;D_6__uncultured bacterium	3.89065	-1.66521	1.58044	-1.05364	0.292049	0.72786054737491
D_0__Bacteria;D_1__Firmicutes;D_2__Clostridia;D_3__Clostridiales;D_4__Lachnospiraceae;D_5__Eisenbergiella;D_6__uncultured bacterium	57.707	-0.251019	0.2369	-1.0596	0.289326	0.72786054737491
D_0__Bacteria;D_1__Firmicutes;D_2__Clostridia;D_3__Clostridiales;D_4__Ruminococcaceae;D_5__Butyricicoccus;__	49.2389	0.324	0.309234	1.04775	0.294753	0.72786054737491
D_0__Bacteria;D_1__Proteobacteria;D_2__Alphaproteobacteria;D_3__Rhizobiales;D_4__Rhizobiaceae;D_5__Allorhizobium-Neorhizobium-Pararhizobium-Rhizobium;__	4.42961	-2.82657	2.68142	-1.05413	0.291823	0.72786054737491
D_0__Bacteria;D_1__Firmicutes;D_2__Bacilli;D_3__Lactobacillales;D_4__Streptococcaceae;D_5__Streptococcus;__	1424.1	-0.509766	0.528034	-0.965404	0.334342	0.761729247150303
D_0__Bacteria;D_1__Firmicutes;D_2__Clostridia;D_3__Clostridiales;D_4__Defluviitaleaceae;D_5__Defluviitaleaceae UCG-011;D_6__uncultured bacterium	21.4715	-0.367182	0.392986	-0.934339	0.350129	0.761729247150303
D_0__Bacteria;D_1__Firmicutes;D_2__Clostridia;D_3__Clostridiales;D_4__Ruminococcaceae;D_5__Faecalibacterium;D_6__uncultured bacterium	1054.61	0.16911	0.181874	0.929818	0.352466	0.761729247150303
D_0__Bacteria;D_1__Firmicutes;D_2__Clostridia;D_3__Clostridiales;D_4__Ruminococcaceae;D_5__Ruminococcaceae UCG-005;Ambiguous_taxa	13.2456	-1.22409	1.2808	-0.955728	0.33921	0.761729247150303
D_0__Bacteria;D_1__Firmicutes;D_2__Clostridia;D_3__Clostridiales;__;__;__	11.3197	0.597308	0.642486	0.929682	0.352536	0.761729247150303
D_0__Bacteria;D_1__Proteobacteria;D_2__Gammaproteobacteria;D_3__Enterobacteriales;D_4__Enterobacteriaceae;D_5__Escherichia-Shigella;__	77.0593	0.657095	0.666317	0.986159	0.324055	0.761729247150303
D_0__Bacteria;D_1__Proteobacteria;D_2__Gammaproteobacteria;D_3__Pseudomonadales;D_4__Moraxellaceae;D_5__Acinetobacter;__	144.888	0.3643	0.382045	0.953554	0.340309	0.761729247150303
D_0__Bacteria;D_1__Actinobacteria;D_2__Coriobacteriia;D_3__Coriobacteriales;D_4__Eggerthellaceae;D_5__CHKCI002;Ambiguous_taxa	33.3245	-0.484696	0.5388	-0.899584	0.368341	0.76843648467453
D_0__Bacteria;D_1__Proteobacteria;D_2__Alphaproteobacteria;D_3__Sphingomonadales;D_4__Sphingomonadaceae;D_5__Novosphingobium;__	35.7593	0.509275	0.562482	0.905407	0.36525	0.76843648467453
D_0__Bacteria;D_1__Firmicutes;D_2__Bacilli;D_3__Lactobacillales;D_4__Lactobacillaceae;D_5__Lactobacillus;D_6__Lactobacillus vaginalis	415.432	-0.57953	0.658901	-0.87954	0.379108	0.777493441472044
D_0__Bacteria;D_1__Firmicutes;D_2__Clostridia;D_3__Clostridiales;D_4__Lachnospiraceae;D_5__Anaerostipes;__	43.2172	0.296251	0.348302	0.850559	0.395015	0.796612832303491
D_0__Bacteria;D_1__Firmicutes;D_2__Clostridia;D_3__Clostridiales;D_4__Ruminococcaceae;D_5__Ruminococcaceae UCG-014;D_6__uncultured organism	47.7811	-0.258208	0.317628	-0.812924	0.416261	0.825698862839261
D_0__Bacteria;D_1__Bacteroidetes;D_2__Bacteroidia;D_3__Bacteroidales;D_4__Bacteroidaceae;D_5__Bacteroides;__	6.82164	-0.812555	1.01916	-0.797279	0.425289	0.829999074166839
D_0__Bacteria;D_1__Firmicutes;D_2__Clostridia;D_3__Clostridiales;D_4__Lachnospiraceae;D_5__Marvinbryantia;D_6__uncultured organism	7.92448	0.725017	0.933723	0.77648	0.437466	0.84021215580777
D_0__Bacteria;D_1__Firmicutes;D_2__Clostridia;D_3__Clostridiales;D_4__Lachnospiraceae;D_5__Tyzzerella;__	13.7706	0.441225	0.591393	0.746077	0.455621	0.861408494277337
D_0__Bacteria;D_1__Bacteroidetes;D_2__Bacteroidia;D_3__Cytophagales;D_4__Spirosomaceae;D_5__Flectobacillus;Ambiguous_taxa	11.3215	-0.400652	0.568554	-0.704685	0.481006	0.868769481110965
D_0__Bacteria;D_1__Bacteroidetes;D_2__Bacteroidia;D_3__Flavobacteriales;D_4__Weeksellaceae;D_5__Chryseobacterium;__	41.6919	0.335512	0.501689	0.668764	0.503646	0.868769481110965
D_0__Bacteria;D_1__Firmicutes;D_2__Bacilli;D_3__Lactobacillales;D_4__Lactobacillaceae;D_5__Lactobacillus;D_6__Lactobacillus salivarius	83.4256	0.784457	1.12782	0.69555	0.486711	0.868769481110965
D_0__Bacteria;D_1__Firmicutes;D_2__Bacilli;D_3__Lactobacillales;D_4__Lactobacillaceae;D_5__Lactobacillus;__	3921.14	-0.312886	0.496992	-0.629559	0.528983	0.868769481110965
D_0__Bacteria;D_1__Firmicutes;D_2__Clostridia;D_3__Clostridiales;D_4__Ruminococcaceae;D_5__Intestinimonas;D_6__uncultured bacterium	53.7397	0.233375	0.354481	0.658359	0.510308	0.868769481110965
D_0__Bacteria;D_1__Firmicutes;D_2__Clostridia;D_3__Clostridiales;D_4__Ruminococcaceae;D_5__Ruminiclostridium 5;__	7.72486	-1.04163	1.66394	-0.626002	0.531314	0.868769481110965
D_0__Bacteria;D_1__Firmicutes;D_2__Clostridia;D_3__Clostridiales;D_4__Ruminococcaceae;D_5__uncultured;D_6__human gut metagenome	6.15423	-0.892909	1.32533	-0.673728	0.500484	0.868769481110965
D_0__Bacteria;D_1__Firmicutes;D_2__Erysipelotrichia;D_3__Erysipelotrichales;D_4__Erysipelotrichaceae;D_5__Merdibacter;D_6__uncultured bacterium	23.4675	0.277904	0.403705	0.688385	0.49121	0.868769481110965
D_0__Bacteria;D_1__Tenericutes;D_2__Mollicutes;D_3__Mollicutes RF39;Ambiguous_taxa;Ambiguous_taxa;Ambiguous_taxa	12.2003	0.449324	0.634706	0.707925	0.478992	0.868769481110965
D_0__Bacteria;D_1__Tenericutes;D_2__Mollicutes;D_3__Mollicutes RF39;__;__;__	60.4738	0.256666	0.402135	0.638258	0.523306	0.868769481110965
D_0__Bacteria;D_1__Firmicutes;D_2__Clostridia;D_3__Clostridiales;D_4__Ruminococcaceae;D_5__Negativibacillus;D_6__uncultured bacterium	44.2328	-0.145313	0.247838	-0.586321	0.55766	0.899691126101259
D_0__Bacteria;D_1__Firmicutes;D_2__Clostridia;D_3__Clostridiales;D_4__Ruminococcaceae;D_5__Subdoligranulum;Ambiguous_taxa	12.6663	-0.395152	0.73224	-0.539649	0.589439	0.938449342776979
D_0__Bacteria;D_1__Firmicutes;D_2__Bacilli;D_3__Bacillales;D_4__Staphylococcaceae;D_5__Macrococcus;__	10.6632	1.16386	2.35936	0.493296	0.621803	0.940477711334107
D_0__Bacteria;D_1__Firmicutes;D_2__Clostridia;D_3__Clostridiales;D_4__Lachnospiraceae;D_5__Lachnoclostridium;__	8.7331	-0.90587	1.74282	-0.519772	0.603223	0.940477711334107
D_0__Bacteria;D_1__Firmicutes;D_2__Clostridia;D_3__Clostridiales;D_4__Lachnospiraceae;D_5__Sellimonas;__	183.254	0.118472	0.234948	0.50425	0.614086	0.940477711334107
D_0__Bacteria;D_1__Firmicutes;D_2__Clostridia;D_3__Clostridiales;D_4__Ruminococcaceae;D_5__Hydrogenoanaerobacterium;D_6__uncultured bacterium	4.89971	-0.407822	0.808574	-0.504372	0.614	0.940477711334107
D_0__Bacteria;D_1__Actinobacteria;D_2__Actinobacteria;D_3__Micrococcales;D_4__Micrococcaceae;D_5__Rothia;Ambiguous_taxa	12.0273	0.945216	2.35422	0.401498	0.688053	0.952316960697765
D_0__Bacteria;D_1__Deinococcus-Thermus;D_2__Deinococci;D_3__Deinococcales;D_4__Deinococcaceae;D_5__Deinococcus;Ambiguous_taxa	10.4116	-1.04544	2.24204	-0.466291	0.641008	0.952316960697765
D_0__Bacteria;D_1__Firmicutes;D_2__Bacilli;D_3__Lactobacillales;D_4__Lactobacillaceae;D_5__Lactobacillus;D_6__Lactobacillus reuteri	235.711	-0.159362	0.474247	-0.336032	0.736847	0.952316960697765
D_0__Bacteria;D_1__Firmicutes;D_2__Clostridia;D_3__Clostridiales;D_4__Clostridiaceae 1;D_5__Clostridium sensu stricto 1;D_6__Clostridium perfringens	63.8568	-1.28784	3.22901	-0.398833	0.690016	0.952316960697765
D_0__Bacteria;D_1__Firmicutes;D_2__Clostridia;D_3__Clostridiales;D_4__Clostridiaceae 1;D_5__Clostridium sensu stricto 1;__	15.5835	-0.493393	1.59834	-0.308691	0.757557	0.952316960697765
D_0__Bacteria;D_1__Firmicutes;D_2__Clostridia;D_3__Clostridiales;D_4__Lachnospiraceae;D_5__Anaerostipes;D_6__uncultured bacterium	31.1521	-0.506907	1.42477	-0.355781	0.722004	0.952316960697765
D_0__Bacteria;D_1__Firmicutes;D_2__Clostridia;D_3__Clostridiales;D_4__Lachnospiraceae;D_5__Lachnospiraceae NK4A136 group;__	41.8414	-0.14727	0.444766	-0.331117	0.740556	0.952316960697765
D_0__Bacteria;D_1__Firmicutes;D_2__Clostridia;D_3__Clostridiales;D_4__Lachnospiraceae;D_5__Sellimonas;Ambiguous_taxa	23.0351	-0.232766	0.610688	-0.381154	0.703089	0.952316960697765
D_0__Bacteria;D_1__Firmicutes;D_2__Clostridia;D_3__Clostridiales;D_4__Lachnospiraceae;D_5__uncultured;__	82.6696	-0.145001	0.326056	-0.444713	0.656527	0.952316960697765
D_0__Bacteria;D_1__Firmicutes;D_2__Clostridia;D_3__Clostridiales;D_4__Ruminococcaceae;D_5__Anaerofilum;D_6__uncultured bacterium	22.7264	-0.227871	0.60832	-0.374591	0.707965	0.952316960697765
D_0__Bacteria;D_1__Firmicutes;D_2__Clostridia;D_3__Clostridiales;D_4__Ruminococcaceae;D_5__Ruminococcaceae NK4A214 group;__	6.69021	0.719879	1.7476	0.411925	0.680394	0.952316960697765
D_0__Bacteria;D_1__Firmicutes;D_2__Clostridia;D_3__Clostridiales;D_4__Ruminococcaceae;D_5__Ruminococcaceae UCG-005;D_6__uncultured organism	18.0436	-0.814139	1.95919	-0.415548	0.67774	0.952316960697765
D_0__Bacteria;D_1__Firmicutes;D_2__Clostridia;D_3__Clostridiales;D_4__Ruminococcaceae;D_5__uncultured;D_6__Gorbachella massiliensis	20.4036	-0.130354	0.430966	-0.30247	0.762294	0.952316960697765
D_0__Bacteria;D_1__Firmicutes;D_2__Erysipelotrichia;D_3__Erysipelotrichales;D_4__Erysipelotrichaceae;D_5__Faecalitalea;D_6__unidentified	5.49382	0.347103	1.03333	0.335908	0.73694	0.952316960697765
D_0__Bacteria;D_1__Proteobacteria;D_2__Alphaproteobacteria;D_3__Sphingomonadales;D_4__Sphingomonadaceae;D_5__Sphingomonas;__	5.61856	0.551358	1.83186	0.300983	0.763428	0.952316960697765
D_0__Bacteria;D_1__Proteobacteria;D_2__Gammaproteobacteria;D_3__Betaproteobacteriales;D_4__Burkholderiaceae;D_5__Comamonas;__	70.5976	-0.285607	0.801161	-0.356491	0.721473	0.952316960697765
D_0__Bacteria;D_1__Tenericutes;D_2__Mollicutes;D_3__Mollicutes RF39;D_4__uncultured rumen bacterium;D_5__uncultured rumen bacterium;D_6__uncultured rumen bacterium	20.6783	0.227155	0.515523	0.44063	0.659481	0.952316960697765
D_0__Bacteria;D_1__Actinobacteria;D_2__Actinobacteria;D_3__Micrococcales;D_4__Micrococcaceae;D_5__Kocuria;__	9.95246	0.509645	1.90474	0.267567	0.789032	0.964372751231488
D_0__Bacteria;D_1__Firmicutes;D_2__Clostridia;D_3__Clostridiales;D_4__Ruminococcaceae;D_5__[Eubacterium] coprostanoligenes group;D_6__uncultured bacterium	47.0116	-0.0710358	0.25883	-0.274449	0.783739	0.964372751231488
D_0__Bacteria;D_1__Actinobacteria;D_2__Actinobacteria;D_3__Micrococcales;D_4__Microbacteriaceae;D_5__Curtobacterium;__	7.22504	-0.20778	1.68674	-0.123184	0.901961	0.985055921531134
D_0__Bacteria;D_1__Bacteroidetes;D_2__Bacteroidia;D_3__Bacteroidales;D_4__Rikenellaceae;D_5__Millionella;D_6__Millionella massiliensis	15.6004	0.149267	0.645469	0.231253	0.817118	0.985055921531134
D_0__Bacteria;D_1__Firmicutes;D_2__Bacilli;D_3__Lactobacillales;D_4__Enterococcaceae;D_5__Enterococcus;__	11.4848	0.225654	1.86404	0.121056	0.903646	0.985055921531134
D_0__Bacteria;D_1__Firmicutes;D_2__Clostridia;D_3__Clostridiales;D_4__Family XIII;D_5__Family XIII AD3011 group;__	4.77488	-0.339175	1.76582	-0.192078	0.847681	0.985055921531134
D_0__Bacteria;D_1__Firmicutes;D_2__Clostridia;D_3__Clostridiales;D_4__Lachnospiraceae;__;__	834.87	0.0370078	0.208769	0.177267	0.859299	0.985055921531134
D_0__Bacteria;D_1__Firmicutes;D_2__Clostridia;D_3__Clostridiales;D_4__Peptostreptococcaceae;D_5__Romboutsia;__	713.491	0.223367	1.17218	0.190556	0.848873	0.985055921531134
D_0__Bacteria;D_1__Firmicutes;D_2__Clostridia;D_3__Clostridiales;D_4__Ruminococcaceae;D_5__Oscillibacter;D_6__uncultured bacterium	11.7175	-0.196432	1.38612	-0.141714	0.887306	0.985055921531134
D_0__Bacteria;D_1__Firmicutes;D_2__Clostridia;D_3__Clostridiales;D_4__Ruminococcaceae;D_5__Ruminiclostridium 5;D_6__uncultured bacterium	14.194	-0.186113	1.24955	-0.148944	0.881598	0.985055921531134
D_0__Bacteria;D_1__Firmicutes;D_2__Clostridia;D_3__Clostridiales;D_4__Ruminococcaceae;D_5__Ruminococcaceae UCG-014;D_6__unidentified rumen bacterium JW32	138.194	0.0364066	0.261281	0.139339	0.889182	0.985055921531134
D_0__Bacteria;D_1__Firmicutes;D_2__Clostridia;D_3__Clostridiales;D_4__Ruminococcaceae;__;__	105.949	0.0357105	0.255954	0.139519	0.88904	0.985055921531134
D_0__Bacteria;D_1__Firmicutes;D_2__Erysipelotrichia;D_3__Erysipelotrichales;D_4__Erysipelotrichaceae;D_5__Erysipelatoclostridium;D_6__Clostridiales bacterium CHKCI006	9.39152	0.123073	0.724658	0.169835	0.86514	0.985055921531134
D_0__Bacteria;D_1__Proteobacteria;D_2__Gammaproteobacteria;D_3__Betaproteobacteriales;D_4__Burkholderiaceae;__;__	109.668	-0.113439	0.641468	-0.176843	0.859632	0.985055921531134
D_0__Bacteria;D_1__Bacteroidetes;D_2__Bacteroidia;D_3__Flavobacteriales;D_4__Weeksellaceae;D_5__Empedobacter;Ambiguous_taxa	17.3301	0.249856	2.41252	0.103566	0.917513	0.99124220661945
D_0__Bacteria;D_1__Actinobacteria;D_2__Actinobacteria;D_3__Corynebacteriales;D_4__Corynebacteriaceae;D_5__Corynebacterium 1;D_6__Corynebacterium xerosis	172.934	0.0236078	3.22686	0.00731601	0.994163	0.997395517059823
D_0__Bacteria;D_1__Firmicutes;D_2__Clostridia;D_3__Clostridiales;D_4__Lachnospiraceae;D_5__Lachnospira;__	3.86198	0.0539494	1.78251	0.0302661	0.975855	0.997395517059823
D_0__Bacteria;D_1__Firmicutes;D_2__Clostridia;D_3__Clostridiales;D_4__Ruminococcaceae;D_5__DTU089;__	5.32956	0.00606562	1.84106	0.00329464	0.997371	0.997395517059823
D_0__Bacteria;D_1__Firmicutes;D_2__Clostridia;D_3__Clostridiales;D_4__Ruminococcaceae;D_5__Ruminiclostridium 9;__	36.9942	0.00142903	0.437783	0.00326424	0.997396	0.997395517059823
D_0__Bacteria;D_1__Firmicutes;D_2__Clostridia;D_3__Clostridiales;D_4__Ruminococcaceae;D_5__Ruminiclostridium;D_6__uncultured bacterium	19.9352	0.0186253	0.505952	0.0368124	0.970635	0.997395517059823
D_0__Bacteria;D_1__Firmicutes;D_2__Clostridia;D_3__Clostridiales;D_4__Ruminococcaceae;D_5__Ruminococcaceae UCG-014;D_6__uncultured bacterium	241.516	0.0169871	0.223807	0.0759006	0.939498	0.997395517059823
D_0__Bacteria;D_1__Firmicutes;D_2__Clostridia;D_3__Clostridiales;D_4__Ruminococcaceae;D_5__Ruminococcaceae UCG-014;D_6__uncultured rumen bacterium	26.8959	0.094126	1.34455	0.0700058	0.944189	0.997395517059823
D_0__Bacteria;D_1__Firmicutes;D_2__Erysipelotrichia;D_3__Erysipelotrichales;D_4__Erysipelotrichaceae;D_5__Turicibacter;__	39.4098	-0.0439894	1.63664	-0.0268779	0.978557	0.997395517059823
D_0__Bacteria;D_1__Tenericutes;D_2__Mollicutes;D_3__Mollicutes RF39;D_4__uncultured bacterium;D_5__uncultured bacterium;D_6__uncultured bacterium	70.1723	-0.0186575	0.529703	-0.0352225	0.971902	0.997395517059823

## Sheet: dts
Column1	baseMean	log2FoldChange	lfcSE	stat	pvalue	padj
D_0__Bacteria;D_1__Proteobacteria;D_2__Gammaproteobacteria;D_3__Vibrionales;D_4__Vibrionaceae;D_5__Vibrio;__	84.7053	-5.91222	1.10739	-5.33889	9.35186e-08	9.25834e-06
D_0__Archaea;D_1__Euryarchaeota;D_2__Methanobacteria;D_3__Methanobacteriales;D_4__Methanobacteriaceae;D_5__Methanobrevibacter;__	2.23207	-1.48391	2.95874	-0.501535	0.615994	0.984906
D_0__Bacteria;D_1__Actinobacteria;D_2__Actinobacteria;D_3__Micrococcales;D_4__Micrococcaceae;D_5__Rothia;Ambiguous_taxa	3.3956	0.59061	2.39446	0.246657	0.805174	0.984906
D_0__Bacteria;D_1__Actinobacteria;D_2__Coriobacteriia;D_3__Coriobacteriales;D_4__Eggerthellaceae;D_5__CHKCI002;Ambiguous_taxa	5.26064	-0.443934	1.86385	-0.238181	0.811741	0.984906
D_0__Bacteria;D_1__Bacteroidetes;D_2__Bacteroidia;D_3__Bacteroidales;D_4__Bacteroidaceae;D_5__Bacteroides;__	4.67305	-2.05684	1.8321	-1.12267	0.261579	0.984906
D_0__Bacteria;D_1__Bacteroidetes;D_2__Bacteroidia;D_3__Bacteroidales;D_4__Rikenellaceae;D_5__Alistipes;__	1.35848	1.58366	3.38247	0.468197	0.639644	0.984906
D_0__Bacteria;D_1__Bacteroidetes;D_2__Bacteroidia;D_3__Bacteroidales;D_4__Rikenellaceae;D_5__Millionella;D_6__Millionella massiliensis	17.0171	0.124308	0.856858	0.145074	0.884652	0.984906
D_0__Bacteria;D_1__Bacteroidetes;D_2__Bacteroidia;D_3__Cytophagales;D_4__Spirosomaceae;D_5__Flectobacillus;Ambiguous_taxa	78.7614	1.04673	1.70604	0.613542	0.539518	0.984906
D_0__Bacteria;D_1__Bacteroidetes;D_2__Bacteroidia;D_3__Flavobacteriales;D_4__Flavobacteriaceae;D_5__Flavobacterium;__	3.64809	-1.46938	2.33424	-0.629488	0.52903	0.984906
D_0__Bacteria;D_1__Bacteroidetes;D_2__Bacteroidia;D_3__Flavobacteriales;D_4__Weeksellaceae;D_5__Chryseobacterium;__	44.3633	-0.108777	1.04496	-0.104097	0.917092	0.984906
D_0__Bacteria;D_1__Bacteroidetes;D_2__Bacteroidia;D_3__Flavobacteriales;D_4__Weeksellaceae;D_5__Cloacibacterium;__	31.9311	-0.502676	1.33346	-0.376971	0.706195	0.984906
D_0__Bacteria;D_1__Bacteroidetes;D_2__Bacteroidia;D_3__Flavobacteriales;D_4__Weeksellaceae;D_5__Empedobacter;Ambiguous_taxa	28.5119	0.451011	2.16003	0.208799	0.834605	0.984906
D_0__Bacteria;D_1__Bacteroidetes;D_2__Bacteroidia;D_3__Sphingobacteriales;D_4__Sphingobacteriaceae;D_5__Sphingobacterium;__	3.96409	-1.5108	2.66669	-0.566545	0.571024	0.984906
D_0__Bacteria;D_1__Deinococcus-Thermus;D_2__Deinococci;D_3__Deinococcales;D_4__Deinococcaceae;D_5__Deinococcus;D_6__uncultured bacterium	1.12733	-0.396849	3.36565	-0.117911	0.906138	0.984906
D_0__Bacteria;D_1__Firmicutes;D_2__Bacilli;D_3__Lactobacillales;D_4__Lactobacillaceae;D_5__Lactobacillus;D_6__Lactobacillus reuteri	823.199	-0.623754	0.642373	-0.971015	0.331541	0.984906
D_0__Bacteria;D_1__Firmicutes;D_2__Bacilli;D_3__Lactobacillales;D_4__Lactobacillaceae;D_5__Lactobacillus;D_6__Lactobacillus salivarius	341.57	-0.80581	1.31966	-0.610621	0.54145	0.984906
D_0__Bacteria;D_1__Firmicutes;D_2__Bacilli;D_3__Lactobacillales;D_4__Lactobacillaceae;D_5__Lactobacillus;D_6__Lactobacillus vaginalis	1117.82	-0.855384	0.601068	-1.42311	0.154705	0.984906
D_0__Bacteria;D_1__Firmicutes;D_2__Bacilli;D_3__Lactobacillales;D_4__Lactobacillaceae;D_5__Lactobacillus;__	14383.1	-0.787155	0.672028	-1.17131	0.241473	0.984906
D_0__Bacteria;D_1__Firmicutes;D_2__Bacilli;D_3__Lactobacillales;D_4__Streptococcaceae;D_5__Lactococcus;__	7.14585	-1.07064	2.20052	-0.486541	0.626584	0.984906
D_0__Bacteria;D_1__Firmicutes;D_2__Bacilli;D_3__Lactobacillales;D_4__Streptococcaceae;D_5__Streptococcus;__	703.044	-1.50444	1.22324	-1.22988	0.218743	0.984906
D_0__Bacteria;D_1__Firmicutes;D_2__Clostridia;D_3__Clostridiales;D_4__Christensenellaceae;D_5__Christensenellaceae R-7 group;D_6__uncultured prokaryote	3.40729	0.376219	2.28218	0.164851	0.869061	0.984906
D_0__Bacteria;D_1__Firmicutes;D_2__Clostridia;D_3__Clostridiales;D_4__Christensenellaceae;D_5__Christensenellaceae R-7 group;__	1.93138	2.7695	2.52245	1.09794	0.27223	0.984906
D_0__Bacteria;D_1__Firmicutes;D_2__Clostridia;D_3__Clostridiales;D_4__Clostridiaceae 1;D_5__Clostridium sensu stricto 1;D_6__Clostridium perfringens	122.546	0.37552	3.2273	0.116357	0.90737	0.984906
D_0__Bacteria;D_1__Firmicutes;D_2__Clostridia;D_3__Clostridiales;D_4__Clostridiaceae 1;D_5__Clostridium sensu stricto 1;__	9.50071	1.55066	2.47677	0.626083	0.53126	0.984906
D_0__Bacteria;D_1__Firmicutes;D_2__Clostridia;D_3__Clostridiales;D_4__Clostridiales vadinBB60 group;D_5__uncultured Clostridia bacterium;D_6__uncultured Clostridia bacterium	1.09594	-0.455092	3.36851	-0.135102	0.892532	0.984906
D_0__Bacteria;D_1__Firmicutes;D_2__Clostridia;D_3__Clostridiales;D_4__Clostridiales vadinBB60 group;D_5__uncultured Firmicutes bacterium;D_6__uncultured Firmicutes bacterium	1.82238	0.110743	2.58043	0.0429164	0.965768	0.984906
D_0__Bacteria;D_1__Firmicutes;D_2__Clostridia;D_3__Clostridiales;D_4__Clostridiales vadinBB60 group;D_5__uncultured bacterium;D_6__uncultured bacterium	2.15109	-1.38	2.93754	-0.46978	0.638512	0.984906
D_0__Bacteria;D_1__Firmicutes;D_2__Clostridia;D_3__Clostridiales;D_4__Defluviitaleaceae;D_5__Defluviitaleaceae UCG-011;D_6__uncultured bacterium	4.62515	0.565558	2.2246	0.254228	0.799319	0.984906
D_0__Bacteria;D_1__Firmicutes;D_2__Clostridia;D_3__Clostridiales;D_4__Lachnospiraceae;D_5__Anaerostipes;D_6__uncultured bacterium	5.73155	1.14699	2.49813	0.459138	0.646135	0.984906
D_0__Bacteria;D_1__Firmicutes;D_2__Clostridia;D_3__Clostridiales;D_4__Lachnospiraceae;D_5__Blautia;__	36.1056	0.84726	0.84776	0.999411	0.317596	0.984906
D_0__Bacteria;D_1__Firmicutes;D_2__Clostridia;D_3__Clostridiales;D_4__Lachnospiraceae;D_5__CAG-56;D_6__uncultured bacterium	4.32231	0.46955	2.58637	0.181548	0.855937	0.984906
D_0__Bacteria;D_1__Firmicutes;D_2__Clostridia;D_3__Clostridiales;D_4__Lachnospiraceae;D_5__CHKCI001;D_6__uncultured bacterium	15.9502	1.36049	0.897422	1.516	0.129518	0.984906
D_0__Bacteria;D_1__Firmicutes;D_2__Clostridia;D_3__Clostridiales;D_4__Lachnospiraceae;D_5__Eisenbergiella;D_6__uncultured bacterium	10.8862	0.28384	1.48419	0.191242	0.848336	0.984906
D_0__Bacteria;D_1__Firmicutes;D_2__Clostridia;D_3__Clostridiales;D_4__Lachnospiraceae;D_5__GCA-900066575;__	2.75622	1.20366	2.75255	0.43729	0.661901	0.984906
D_0__Bacteria;D_1__Firmicutes;D_2__Clostridia;D_3__Clostridiales;D_4__Lachnospiraceae;D_5__Lachnoclostridium;Ambiguous_taxa	5.28175	-0.0880834	1.84044	-0.0478601	0.961828	0.984906
D_0__Bacteria;D_1__Firmicutes;D_2__Clostridia;D_3__Clostridiales;D_4__Lachnospiraceae;D_5__Lachnoclostridium;__	2.32265	-0.277218	3.29452	-0.0841453	0.932941	0.984906
D_0__Bacteria;D_1__Firmicutes;D_2__Clostridia;D_3__Clostridiales;D_4__Lachnospiraceae;D_5__Lachnospira;__	1.17163	-0.46867	3.36242	-0.139385	0.889146	0.984906
D_0__Bacteria;D_1__Firmicutes;D_2__Clostridia;D_3__Clostridiales;D_4__Lachnospiraceae;D_5__Sellimonas;__	37.2655	0.219197	0.820747	0.26707	0.789415	0.984906
D_0__Bacteria;D_1__Firmicutes;D_2__Clostridia;D_3__Clostridiales;D_4__Lachnospiraceae;D_5__Shuttleworthia;D_6__uncultured bacterium	3.45495	0.498303	1.99209	0.250141	0.802478	0.984906
D_0__Bacteria;D_1__Firmicutes;D_2__Clostridia;D_3__Clostridiales;D_4__Lachnospiraceae;D_5__Tyzzerella;__	2.69787	-1.55151	2.76379	-0.561372	0.574544	0.984906
D_0__Bacteria;D_1__Firmicutes;D_2__Clostridia;D_3__Clostridiales;D_4__Lachnospiraceae;D_5__[Eubacterium] hallii group;D_6__uncultured bacterium	14.8901	0.981815	1.11881	0.877552	0.380187	0.984906
D_0__Bacteria;D_1__Firmicutes;D_2__Clostridia;D_3__Clostridiales;D_4__Lachnospiraceae;D_5__[Ruminococcus] torques group;Ambiguous_taxa	45.4856	1.10402	0.874423	1.26257	0.206742	0.984906
D_0__Bacteria;D_1__Firmicutes;D_2__Clostridia;D_3__Clostridiales;D_4__Lachnospiraceae;D_5__[Ruminococcus] torques group;__	82.8963	-0.493434	1.51435	-0.325839	0.744546	0.984906
D_0__Bacteria;D_1__Firmicutes;D_2__Clostridia;D_3__Clostridiales;D_4__Lachnospiraceae;D_5__uncultured;__	18.02	0.67868	2.07481	0.327104	0.743589	0.984906
D_0__Bacteria;D_1__Firmicutes;D_2__Clostridia;D_3__Clostridiales;D_4__Lachnospiraceae;__;__	133.397	0.0222139	0.70764	0.0313915	0.974957	0.984906
D_0__Bacteria;D_1__Firmicutes;D_2__Clostridia;D_3__Clostridiales;D_4__Peptostreptococcaceae;D_5__Romboutsia;__	115.22	0.73415	1.01192	0.725505	0.468142	0.984906
D_0__Bacteria;D_1__Firmicutes;D_2__Clostridia;D_3__Clostridiales;D_4__Peptostreptococcaceae;__;__	29.5429	0.889532	0.856472	1.0386	0.298991	0.984906
D_0__Bacteria;D_1__Firmicutes;D_2__Clostridia;D_3__Clostridiales;D_4__Ruminococcaceae;D_5__Anaerofilum;D_6__uncultured bacterium	3.06544	-0.141624	2.04387	-0.0692925	0.944757	0.984906
D_0__Bacteria;D_1__Firmicutes;D_2__Clostridia;D_3__Clostridiales;D_4__Ruminococcaceae;D_5__Butyricicoccus;__	10.8692	-0.147963	1.47495	-0.100317	0.920092	0.984906
D_0__Bacteria;D_1__Firmicutes;D_2__Clostridia;D_3__Clostridiales;D_4__Ruminococcaceae;D_5__Faecalibacterium;D_6__uncultured bacterium	286.423	-0.221004	0.804406	-0.274741	0.783515	0.984906
D_0__Bacteria;D_1__Firmicutes;D_2__Clostridia;D_3__Clostridiales;D_4__Ruminococcaceae;D_5__Flavonifractor;D_6__uncultured bacterium	6.55159	0.456659	1.83247	0.249204	0.803203	0.984906
D_0__Bacteria;D_1__Firmicutes;D_2__Clostridia;D_3__Clostridiales;D_4__Ruminococcaceae;D_5__Hydrogenoanaerobacterium;D_6__uncultured bacterium	1.222	-1.08199	3.36792	-0.321263	0.748011	0.984906
D_0__Bacteria;D_1__Firmicutes;D_2__Clostridia;D_3__Clostridiales;D_4__Ruminococcaceae;D_5__Intestinimonas;D_6__uncultured bacterium	12.7057	0.112992	1.50942	0.0748579	0.940328	0.984906
D_0__Bacteria;D_1__Firmicutes;D_2__Clostridia;D_3__Clostridiales;D_4__Ruminococcaceae;D_5__Negativibacillus;D_6__uncultured bacterium	9.98708	-0.404202	1.48635	-0.271943	0.785666	0.984906
D_0__Bacteria;D_1__Firmicutes;D_2__Clostridia;D_3__Clostridiales;D_4__Ruminococcaceae;D_5__Ruminiclostridium 5;D_6__uncultured bacterium	3.59166	-1.3886	3.09665	-0.44842	0.65385	0.984906
D_0__Bacteria;D_1__Firmicutes;D_2__Clostridia;D_3__Clostridiales;D_4__Ruminococcaceae;D_5__Ruminiclostridium 5;__	6.14642	1.08429	1.51704	0.714744	0.474768	0.984906
D_0__Bacteria;D_1__Firmicutes;D_2__Clostridia;D_3__Clostridiales;D_4__Ruminococcaceae;D_5__Ruminiclostridium 9;__	3.06648	0.8226	2.32831	0.353303	0.723861	0.984906
D_0__Bacteria;D_1__Firmicutes;D_2__Clostridia;D_3__Clostridiales;D_4__Ruminococcaceae;D_5__Ruminiclostridium;D_6__uncultured bacterium	3.20359	-2.47909	2.25512	-1.09932	0.271629	0.984906
D_0__Bacteria;D_1__Firmicutes;D_2__Clostridia;D_3__Clostridiales;D_4__Ruminococcaceae;D_5__Ruminococcaceae NK4A214 group;D_6__uncultured organism	2.14756	1.21284	2.90212	0.417915	0.676009	0.984906
D_0__Bacteria;D_1__Firmicutes;D_2__Clostridia;D_3__Clostridiales;D_4__Ruminococcaceae;D_5__Ruminococcaceae NK4A214 group;__	2.52097	-0.657152	3.29143	-0.199655	0.84175	0.984906
D_0__Bacteria;D_1__Firmicutes;D_2__Clostridia;D_3__Clostridiales;D_4__Ruminococcaceae;D_5__Ruminococcaceae UCG-004;D_6__uncultured rumen bacterium	2.09998	0.711963	2.49092	0.285824	0.775013	0.984906
D_0__Bacteria;D_1__Firmicutes;D_2__Clostridia;D_3__Clostridiales;D_4__Ruminococcaceae;D_5__Ruminococcaceae UCG-005;Ambiguous_taxa	1.68285	0.695743	3.04708	0.228331	0.819389	0.984906
D_0__Bacteria;D_1__Firmicutes;D_2__Clostridia;D_3__Clostridiales;D_4__Ruminococcaceae;D_5__Ruminococcaceae UCG-008;D_6__uncultured bacterium	0.540295	-1.18518	3.47602	-0.340958	0.733135	0.984906
D_0__Bacteria;D_1__Firmicutes;D_2__Clostridia;D_3__Clostridiales;D_4__Ruminococcaceae;D_5__Ruminococcaceae UCG-013;D_6__uncultured bacterium	7.84188	1.621	1.41803	1.14314	0.252982	0.984906
D_0__Bacteria;D_1__Firmicutes;D_2__Clostridia;D_3__Clostridiales;D_4__Ruminococcaceae;D_5__Ruminococcaceae UCG-014;D_6__uncultured bacterium	49.0081	-0.193614	0.997185	-0.194161	0.84605	0.984906
D_0__Bacteria;D_1__Firmicutes;D_2__Clostridia;D_3__Clostridiales;D_4__Ruminococcaceae;D_5__Ruminococcaceae UCG-014;D_6__uncultured organism	12.75	-1.55321	2.42389	-0.640793	0.521657	0.984906
D_0__Bacteria;D_1__Firmicutes;D_2__Clostridia;D_3__Clostridiales;D_4__Ruminococcaceae;D_5__Ruminococcaceae UCG-014;D_6__uncultured rumen bacterium	11.0525	-0.244775	1.31213	-0.186548	0.852015	0.984906
D_0__Bacteria;D_1__Firmicutes;D_2__Clostridia;D_3__Clostridiales;D_4__Ruminococcaceae;D_5__Ruminococcaceae UCG-014;D_6__unidentified rumen bacterium JW32	44.9231	-0.810353	1.17492	-0.689711	0.490376	0.984906
D_0__Bacteria;D_1__Firmicutes;D_2__Clostridia;D_3__Clostridiales;D_4__Ruminococcaceae;D_5__Ruminococcaceae UCG-014;__	37.3574	-0.670919	0.965722	-0.694733	0.487222	0.984906
D_0__Bacteria;D_1__Firmicutes;D_2__Clostridia;D_3__Clostridiales;D_4__Ruminococcaceae;D_5__Ruminococcus 1;__	3.9227	0.236379	1.91327	0.123547	0.901674	0.984906
D_0__Bacteria;D_1__Firmicutes;D_2__Clostridia;D_3__Clostridiales;D_4__Ruminococcaceae;D_5__Subdoligranulum;__	55.7393	0.0775348	0.666807	0.116278	0.907433	0.984906
D_0__Bacteria;D_1__Firmicutes;D_2__Clostridia;D_3__Clostridiales;D_4__Ruminococcaceae;D_5__[Eubacterium] coprostanoligenes group;D_6__uncultured bacterium	12.1347	-1.80172	1.71083	-1.05313	0.292283	0.984906
D_0__Bacteria;D_1__Firmicutes;D_2__Clostridia;D_3__Clostridiales;D_4__Ruminococcaceae;D_5__[Eubacterium] coprostanoligenes group;__	2.22462	-2.05041	2.46582	-0.831533	0.405673	0.984906
D_0__Bacteria;D_1__Firmicutes;D_2__Clostridia;D_3__Clostridiales;D_4__Ruminococcaceae;D_5__uncultured;__	5.81257	-0.841478	2.15555	-0.390377	0.696258	0.984906
D_0__Bacteria;D_1__Firmicutes;D_2__Clostridia;D_3__Clostridiales;D_4__Ruminococcaceae;__;__	18.4423	0.38582	1.22713	0.314409	0.75321	0.984906
D_0__Bacteria;D_1__Firmicutes;D_2__Clostridia;D_3__Clostridiales;__;__;__	4.27966	-0.414904	2.20714	-0.187982	0.85089	0.984906
D_0__Bacteria;D_1__Firmicutes;D_2__Erysipelotrichia;D_3__Erysipelotrichales;D_4__Erysipelotrichaceae;D_5__Erysipelatoclostridium;Ambiguous_taxa	14.7352	-1.16268	1.26141	-0.921733	0.356668	0.984906
D_0__Bacteria;D_1__Firmicutes;D_2__Erysipelotrichia;D_3__Erysipelotrichales;D_4__Erysipelotrichaceae;D_5__Erysipelatoclostridium;D_6__Clostridiales bacterium CHKCI006	3.08172	0.36088	2.32726	0.155067	0.876769	0.984906
D_0__Bacteria;D_1__Firmicutes;D_2__Erysipelotrichia;D_3__Erysipelotrichales;D_4__Erysipelotrichaceae;D_5__Erysipelatoclostridium;__	12.6229	0.0863283	1.15239	0.0749121	0.940285	0.984906
D_0__Bacteria;D_1__Firmicutes;D_2__Erysipelotrichia;D_3__Erysipelotrichales;D_4__Erysipelotrichaceae;D_5__Faecalitalea;D_6__unidentified	1.43904	-1.41393	3.18478	-0.443964	0.657068	0.984906
D_0__Bacteria;D_1__Firmicutes;D_2__Erysipelotrichia;D_3__Erysipelotrichales;D_4__Erysipelotrichaceae;D_5__Merdibacter;D_6__uncultured bacterium	4.91942	0.526614	2.17287	0.242359	0.808502	0.984906
D_0__Bacteria;D_1__Firmicutes;D_2__Erysipelotrichia;D_3__Erysipelotrichales;D_4__Erysipelotrichaceae;D_5__Turicibacter;__	1.11601	-1.61173	3.40464	-0.473391	0.635934	0.984906
D_0__Bacteria;D_1__Firmicutes;D_2__Erysipelotrichia;D_3__Erysipelotrichales;D_4__Erysipelotrichaceae;D_5__uncultured;D_6__Clostridiales bacterium 60-7e	17.3282	-0.0598971	1.04983	-0.0570542	0.954502	0.984906
D_0__Bacteria;D_1__Proteobacteria;D_2__Alphaproteobacteria;D_3__Reyranellales;D_4__Reyranellaceae;D_5__Reyranella;__	1.76055	-0.448302	3.31992	-0.135034	0.892585	0.984906
D_0__Bacteria;D_1__Proteobacteria;D_2__Alphaproteobacteria;D_3__Rhizobiales;D_4__Rhizobiaceae;D_5__Ochrobactrum;__	1.96977	0.792246	3.31671	0.238865	0.811211	0.984906
D_0__Bacteria;D_1__Proteobacteria;D_2__Alphaproteobacteria;D_3__Sphingomonadales;D_4__Sphingomonadaceae;D_5__Novosphingobium;__	28.8768	-0.0398572	0.95211	-0.041862	0.966609	0.984906
D_0__Bacteria;D_1__Proteobacteria;D_2__Gammaproteobacteria;D_3__Betaproteobacteriales;D_4__Burkholderiaceae;D_5__Comamonas;__	35.6363	0.374912	1.61233	0.232528	0.816128	0.984906
D_0__Bacteria;D_1__Proteobacteria;D_2__Gammaproteobacteria;D_3__Betaproteobacteriales;D_4__Burkholderiaceae;D_5__Delftia;__	4.65558	1.69702	3.0286	0.560334	0.575252	0.984906
D_0__Bacteria;D_1__Proteobacteria;D_2__Gammaproteobacteria;D_3__Betaproteobacteriales;D_4__Burkholderiaceae;D_5__Massilia;__	2.28802	-0.907187	2.86429	-0.316723	0.751453	0.984906
D_0__Bacteria;D_1__Proteobacteria;D_2__Gammaproteobacteria;D_3__Betaproteobacteriales;D_4__Burkholderiaceae;__;__	111.849	0.506394	1.07672	0.470313	0.638131	0.984906
D_0__Bacteria;D_1__Proteobacteria;D_2__Gammaproteobacteria;D_3__Enterobacteriales;D_4__Enterobacteriaceae;D_5__Escherichia-Shigella;__	224.345	0.0425249	0.637791	0.0666753	0.94684	0.984906
D_0__Bacteria;D_1__Proteobacteria;D_2__Gammaproteobacteria;D_3__Enterobacteriales;D_4__Enterobacteriaceae;__;__	89.5998	-0.17442	0.692228	-0.251968	0.801065	0.984906
D_0__Bacteria;D_1__Proteobacteria;D_2__Gammaproteobacteria;D_3__Pseudomonadales;D_4__Moraxellaceae;D_5__Acinetobacter;__	66.7437	0.289791	0.819579	0.353586	0.723649	0.984906
D_0__Bacteria;D_1__Proteobacteria;D_2__Gammaproteobacteria;D_3__Pseudomonadales;D_4__Pseudomonadaceae;D_5__Pseudomonas;__	5.76967	1.07365	1.97101	0.544723	0.585944	0.984906
D_0__Bacteria;D_1__Tenericutes;D_2__Mollicutes;D_3__Mollicutes RF39;D_4__uncultured bacterium;D_5__uncultured bacterium;D_6__uncultured bacterium	17.5751	-0.442056	0.974512	-0.453618	0.650104	0.984906
D_0__Bacteria;D_1__Tenericutes;D_2__Mollicutes;D_3__Mollicutes RF39;D_4__uncultured rumen bacterium;D_5__uncultured rumen bacterium;D_6__uncultured rumen bacterium	7.84251	-0.42801	1.82064	-0.235088	0.81414	0.984906
D_0__Bacteria;D_1__Tenericutes;D_2__Mollicutes;D_3__Mollicutes RF39;__;__;__	17.9804	-0.996056	1.38332	-0.720047	0.471496	0.984906
D_0__Bacteria;D_1__Verrucomicrobia;D_2__Verrucomicrobiae;D_3__Verrucomicrobiales;D_4__Akkermansiaceae;D_5__Akkermansia;D_6__uncultured bacterium	1.24997	-1.03587	3.36519	-0.307819	0.75822	0.984906
D_0__Bacteria;D_1__Firmicutes;D_2__Clostridia;D_3__Clostridiales;D_4__Christensenellaceae;D_5__Christensenellaceae R-7 group;D_6__uncultured bacterium	0.870934	-0.0175783	3.4077	-0.00515841	0.995884	0.995884

## Sheet: lts
Column1	baseMean	log2FoldChange	lfcSE	stat	pvalue	padj
D_0__Bacteria;D_1__Proteobacteria;D_2__Gammaproteobacteria;D_3__Vibrionales;D_4__Vibrionaceae;D_5__Vibrio;__	857.638	-7.9494	0.894395	-8.88802	6.22060578419453e-19	6.34501789987842e-17
D_0__Bacteria;D_1__Actinobacteria;D_2__Actinobacteria;D_3__Corynebacteriales;D_4__Corynebacteriaceae;D_5__Corynebacterium 1;__	2.2084	1.52497	3.10164	0.491668	0.622954262441101	0.99106366864735
D_0__Bacteria;D_1__Actinobacteria;D_2__Actinobacteria;D_3__Micrococcales;D_4__Micrococcaceae;D_5__Kocuria;__	2.68821	-0.441174	3.2151	-0.13722	0.890857234497127	0.99106366864735
D_0__Bacteria;D_1__Actinobacteria;D_2__Actinobacteria;D_3__Micrococcales;D_4__Micrococcaceae;D_5__Rothia;Ambiguous_taxa	1.7177	0.100021	3.58947	0.0278652	0.977769691226842	0.99106366864735
D_0__Bacteria;D_1__Actinobacteria;D_2__Actinobacteria;D_3__Propionibacteriales;D_4__Propionibacteriaceae;D_5__Cutibacterium;__	6.9832	1.44676	1.85836	0.778516	0.436265076528989	0.99106366864735
D_0__Bacteria;D_1__Actinobacteria;D_2__Coriobacteriia;D_3__Coriobacteriales;D_4__Coriobacteriaceae;D_5__Collinsella;D_6__uncultured bacterium	3.04449	0.908646	3.11375	0.291817	0.770426199352414	0.99106366864735
D_0__Bacteria;D_1__Bacteroidetes;D_2__Bacteroidia;D_3__Bacteroidales;D_4__Bacteroidaceae;D_5__Bacteroides;D_6__Bacteroides uniformis	4.53628	0.368778	2.8583	0.12902	0.897341904542902	0.99106366864735
D_0__Bacteria;D_1__Bacteroidetes;D_2__Bacteroidia;D_3__Bacteroidales;D_4__Bacteroidaceae;D_5__Bacteroides;__	27.0595	1.23171	1.24036	0.993028	0.320696176627237	0.99106366864735
D_0__Bacteria;D_1__Bacteroidetes;D_2__Bacteroidia;D_3__Bacteroidales;D_4__Rikenellaceae;D_5__Millionella;D_6__Millionella massiliensis	4.28927	0.563632	2.3847	0.236353	0.813158555679503	0.99106366864735
D_0__Bacteria;D_1__Bacteroidetes;D_2__Bacteroidia;D_3__Bacteroidales;D_4__Tannerellaceae;D_5__Parabacteroides;__	2.16396	-0.976957	3.40284	-0.2871	0.774035496443349	0.99106366864735
D_0__Bacteria;D_1__Bacteroidetes;D_2__Bacteroidia;D_3__Cytophagales;D_4__Spirosomaceae;D_5__Flectobacillus;Ambiguous_taxa	2.60955	-1.26552	2.90042	-0.436323	0.662602393909204	0.99106366864735
D_0__Bacteria;D_1__Bacteroidetes;D_2__Bacteroidia;D_3__Flavobacteriales;D_4__Weeksellaceae;D_5__Chryseobacterium;__	2.82858	-2.2599	2.8185	-0.801809	0.422663375581028	0.99106366864735
D_0__Bacteria;D_1__Bacteroidetes;D_2__Bacteroidia;D_3__Flavobacteriales;D_4__Weeksellaceae;D_5__Cloacibacterium;__	4.77931	0.728155	2.23019	0.326499	0.74404669355887	0.99106366864735
D_0__Bacteria;D_1__Bacteroidetes;D_2__Bacteroidia;D_3__Flavobacteriales;D_4__Weeksellaceae;D_5__Empedobacter;Ambiguous_taxa	2.68821	-0.441174	3.2151	-0.13722	0.890857234497127	0.99106366864735
D_0__Bacteria;D_1__Deinococcus-Thermus;D_2__Deinococci;D_3__Deinococcales;D_4__Deinococcaceae;D_5__Deinococcus;Ambiguous_taxa	2.4713	-0.546555	2.96139	-0.184561	0.853573657272026	0.99106366864735
D_0__Bacteria;D_1__Firmicutes;D_2__Bacilli;D_3__Bacillales;D_4__Bacillaceae;D_5__Bacillus;__	6.38868	1.44724	2.10788	0.686588	0.492342608494855	0.99106366864735
D_0__Bacteria;D_1__Firmicutes;D_2__Bacilli;D_3__Bacillales;D_4__Listeriaceae;D_5__Listeria;__	1.86103	-0.476895	3.57732	-0.133311	0.893947713934801	0.99106366864735
D_0__Bacteria;D_1__Firmicutes;D_2__Bacilli;D_3__Bacillales;D_4__Staphylococcaceae;D_5__Staphylococcus;__	185.652	1.25325	1.03253	1.21377	0.224834670263764	0.99106366864735
D_0__Bacteria;D_1__Firmicutes;D_2__Bacilli;D_3__Lactobacillales;D_4__Lactobacillaceae;D_5__Lactobacillus;D_6__Lactobacillus fermentum	4.77663	-0.155686	2.01709	-0.0771837	0.93847741083302	0.99106366864735
D_0__Bacteria;D_1__Firmicutes;D_2__Bacilli;D_3__Lactobacillales;D_4__Lactobacillaceae;D_5__Lactobacillus;D_6__Lactobacillus reuteri	178.14	-0.0405278	1.42271	-0.0284863	0.977274304251032	0.99106366864735
D_0__Bacteria;D_1__Firmicutes;D_2__Bacilli;D_3__Lactobacillales;D_4__Lactobacillaceae;D_5__Lactobacillus;D_6__Lactobacillus salivarius	58.0927	0.878736	0.968306	0.907498	0.364143464056072	0.99106366864735
D_0__Bacteria;D_1__Firmicutes;D_2__Bacilli;D_3__Lactobacillales;D_4__Lactobacillaceae;D_5__Lactobacillus;D_6__Lactobacillus vaginalis	286.425	0.0916611	1.14643	0.0799537	0.936274094123741	0.99106366864735
D_0__Bacteria;D_1__Firmicutes;D_2__Bacilli;D_3__Lactobacillales;D_4__Lactobacillaceae;D_5__Lactobacillus;__	3253.13	-0.357522	1.21692	-0.293792	0.768916547577292	0.99106366864735
D_0__Bacteria;D_1__Firmicutes;D_2__Bacilli;D_3__Lactobacillales;D_4__Streptococcaceae;D_5__Lactococcus;__	7.20784	0.0897671	1.5991	0.056136	0.955233491407151	0.99106366864735
D_0__Bacteria;D_1__Firmicutes;D_2__Bacilli;D_3__Lactobacillales;D_4__Streptococcaceae;D_5__Streptococcus;__	368.934	-0.796159	1.10793	-0.718599	0.472387989447836	0.99106366864735
D_0__Bacteria;D_1__Firmicutes;D_2__Clostridia;D_3__Clostridiales;D_4__Clostridiaceae 1;D_5__Clostridium sensu stricto 1;D_6__Clostridium perfringens	2053.87	-0.154177	3.17008	-0.0486352	0.961209998935791	0.99106366864735
D_0__Bacteria;D_1__Firmicutes;D_2__Clostridia;D_3__Clostridiales;D_4__Clostridiaceae 1;D_5__Clostridium sensu stricto 1;__	2.03132	-1.30628	3.13825	-0.416246	0.677230261625791	0.99106366864735
D_0__Bacteria;D_1__Firmicutes;D_2__Clostridia;D_3__Clostridiales;D_4__Clostridiales vadinBB60 group;D_5__uncultured Clostridia bacterium;D_6__uncultured Clostridia bacterium	3.07005	-0.936195	2.48473	-0.37678	0.706337410637963	0.99106366864735
D_0__Bacteria;D_1__Firmicutes;D_2__Clostridia;D_3__Clostridiales;D_4__Defluviitaleaceae;D_5__Defluviitaleaceae UCG-011;D_6__uncultured bacterium	4.42834	-1.21987	1.81566	-0.671861	0.501671997300518	0.99106366864735
D_0__Bacteria;D_1__Firmicutes;D_2__Clostridia;D_3__Clostridiales;D_4__Lachnospiraceae;D_5__Agathobacter;__	5.35965	-0.237925	2.19521	-0.108384	0.91369140031146	0.99106366864735
D_0__Bacteria;D_1__Firmicutes;D_2__Clostridia;D_3__Clostridiales;D_4__Lachnospiraceae;D_5__Anaerostipes;D_6__uncultured bacterium	10.429	0.13512	1.9922	0.0678243	0.945925461100421	0.99106366864735
D_0__Bacteria;D_1__Firmicutes;D_2__Clostridia;D_3__Clostridiales;D_4__Lachnospiraceae;D_5__Blautia;__	24.1864	0.958202	1.16871	0.81988	0.412284585371023	0.99106366864735
D_0__Bacteria;D_1__Firmicutes;D_2__Clostridia;D_3__Clostridiales;D_4__Lachnospiraceae;D_5__CHKCI001;D_6__uncultured bacterium	14.6394	1.25086	1.63524	0.764939	0.444307998457104	0.99106366864735
D_0__Bacteria;D_1__Firmicutes;D_2__Clostridia;D_3__Clostridiales;D_4__Lachnospiraceae;D_5__Eisenbergiella;D_6__uncultured bacterium	15.9252	1.49095	1.32209	1.12773	0.259435524759127	0.99106366864735
D_0__Bacteria;D_1__Firmicutes;D_2__Clostridia;D_3__Clostridiales;D_4__Lachnospiraceae;D_5__GCA-900066575;__	2.01137	-0.633314	3.4916	-0.181382	0.856067563839239	0.99106366864735
D_0__Bacteria;D_1__Firmicutes;D_2__Clostridia;D_3__Clostridiales;D_4__Lachnospiraceae;D_5__Lachnoclostridium;Ambiguous_taxa	12.6961	-1.21974	1.66967	-0.730525	0.465069192523996	0.99106366864735
D_0__Bacteria;D_1__Firmicutes;D_2__Clostridia;D_3__Clostridiales;D_4__Lachnospiraceae;D_5__Lachnoclostridium;__	2.25049	1.91327	3.41739	0.559862	0.575573517011134	0.99106366864735
D_0__Bacteria;D_1__Firmicutes;D_2__Clostridia;D_3__Clostridiales;D_4__Lachnospiraceae;D_5__Lachnospiraceae NK4A136 group;__	5.92752	1.96564	2.15747	0.911089	0.362248489816001	0.99106366864735
D_0__Bacteria;D_1__Firmicutes;D_2__Clostridia;D_3__Clostridiales;D_4__Lachnospiraceae;D_5__Sellimonas;Ambiguous_taxa	2.37233	1.08364	2.9935	0.362	0.717352375536924	0.99106366864735
D_0__Bacteria;D_1__Firmicutes;D_2__Clostridia;D_3__Clostridiales;D_4__Lachnospiraceae;D_5__Sellimonas;__	57.8392	-0.0421853	0.882906	-0.04778	0.961891545548443	0.99106366864735
D_0__Bacteria;D_1__Firmicutes;D_2__Clostridia;D_3__Clostridiales;D_4__Lachnospiraceae;D_5__Shuttleworthia;D_6__uncultured bacterium	12.3821	0.646546	1.91383	0.337829	0.735492211252287	0.99106366864735
D_0__Bacteria;D_1__Firmicutes;D_2__Clostridia;D_3__Clostridiales;D_4__Lachnospiraceae;D_5__[Eubacterium] hallii group;D_6__uncultured bacterium	14.7808	1.6182	1.47374	1.09802	0.272195712402763	0.99106366864735
D_0__Bacteria;D_1__Firmicutes;D_2__Clostridia;D_3__Clostridiales;D_4__Lachnospiraceae;D_5__[Eubacterium] hallii group;__	1.93271	-1.81452	3.52011	-0.515474	0.606221984731	0.99106366864735
D_0__Bacteria;D_1__Firmicutes;D_2__Clostridia;D_3__Clostridiales;D_4__Lachnospiraceae;D_5__[Ruminococcus] gauvreauii group;D_6__bacterium ic1296	3.92001	-0.717327	2.94428	-0.243634	0.807514153988705	0.99106366864735
D_0__Bacteria;D_1__Firmicutes;D_2__Clostridia;D_3__Clostridiales;D_4__Lachnospiraceae;D_5__[Ruminococcus] torques group;Ambiguous_taxa	58.6542	0.929116	0.9489	0.979151	0.327505405708473	0.99106366864735
D_0__Bacteria;D_1__Firmicutes;D_2__Clostridia;D_3__Clostridiales;D_4__Lachnospiraceae;D_5__[Ruminococcus] torques group;__	88.8854	-0.608276	0.907284	-0.670436	0.502579845408089	0.99106366864735
D_0__Bacteria;D_1__Firmicutes;D_2__Clostridia;D_3__Clostridiales;D_4__Lachnospiraceae;D_5__uncultured;__	24.9402	0.254335	1.64506	0.154606	0.87713209004964	0.99106366864735
D_0__Bacteria;D_1__Firmicutes;D_2__Clostridia;D_3__Clostridiales;D_4__Lachnospiraceae;__;__	159.733	0.838288	0.826092	1.01476	0.310218999170163	0.99106366864735
D_0__Bacteria;D_1__Firmicutes;D_2__Clostridia;D_3__Clostridiales;D_4__Peptostreptococcaceae;D_5__Romboutsia;__	220.651	0.029748	1.27239	0.0233797	0.981347358170415	0.99106366864735
D_0__Bacteria;D_1__Firmicutes;D_2__Clostridia;D_3__Clostridiales;D_4__Peptostreptococcaceae;__;__	20.9946	1.24879	1.36854	0.912495	0.361508183834	0.99106366864735
D_0__Bacteria;D_1__Firmicutes;D_2__Clostridia;D_3__Clostridiales;D_4__Ruminococcaceae;D_5__Anaerofilum;D_6__uncultured bacterium	4.57459	0.148361	2.27626	0.0651775	0.948032660130199	0.99106366864735
D_0__Bacteria;D_1__Firmicutes;D_2__Clostridia;D_3__Clostridiales;D_4__Ruminococcaceae;D_5__Butyricicoccus;__	15.0668	2.74801	1.54809	1.7751	0.0758821641388253	0.99106366864735
D_0__Bacteria;D_1__Firmicutes;D_2__Clostridia;D_3__Clostridiales;D_4__Ruminococcaceae;D_5__Faecalibacterium;D_6__uncultured bacterium	284.475	0.760233	0.819505	0.927674	0.353576794559708	0.99106366864735
D_0__Bacteria;D_1__Firmicutes;D_2__Clostridia;D_3__Clostridiales;D_4__Ruminococcaceae;D_5__Intestinimonas;D_6__uncultured bacterium	11.7973	1.23516	1.43717	0.859441	0.390097192292729	0.99106366864735
D_0__Bacteria;D_1__Firmicutes;D_2__Clostridia;D_3__Clostridiales;D_4__Ruminococcaceae;D_5__Negativibacillus;D_6__uncultured bacterium	3.83041	0.400382	2.33841	0.17122	0.864050602141919	0.99106366864735
D_0__Bacteria;D_1__Firmicutes;D_2__Clostridia;D_3__Clostridiales;D_4__Ruminococcaceae;D_5__Oscillibacter;D_6__uncultured bacterium	1.5452	0.172841	3.42665	0.0504402	0.959771575085007	0.99106366864735
D_0__Bacteria;D_1__Firmicutes;D_2__Clostridia;D_3__Clostridiales;D_4__Ruminococcaceae;D_5__Pygmaiobacter;D_6__uncultured bacterium	4.66485	0.656167	2.29234	0.286243	0.774692217773797	0.99106366864735
D_0__Bacteria;D_1__Firmicutes;D_2__Clostridia;D_3__Clostridiales;D_4__Ruminococcaceae;D_5__Ruminiclostridium 5;__	4.76808	-3.03905	2.41517	-1.25832	0.20827645405963	0.99106366864735
D_0__Bacteria;D_1__Firmicutes;D_2__Clostridia;D_3__Clostridiales;D_4__Ruminococcaceae;D_5__Ruminiclostridium 6;__	2.71636	-2.42028	3.20083	-0.756141	0.449564951242628	0.99106366864735
D_0__Bacteria;D_1__Firmicutes;D_2__Clostridia;D_3__Clostridiales;D_4__Ruminococcaceae;D_5__Ruminiclostridium 9;__	6.53404	1.09102	1.87412	0.582152	0.560464533371048	0.99106366864735
D_0__Bacteria;D_1__Firmicutes;D_2__Clostridia;D_3__Clostridiales;D_4__Ruminococcaceae;D_5__Ruminiclostridium;D_6__uncultured bacterium	7.80931	0.926467	1.46798	0.631118	0.527963563321273	0.99106366864735
D_0__Bacteria;D_1__Firmicutes;D_2__Clostridia;D_3__Clostridiales;D_4__Ruminococcaceae;D_5__Ruminococcaceae NK4A214 group;D_6__uncultured organism	5.20773	-1.87231	2.16664	-0.864152	0.38750448830932	0.99106366864735
D_0__Bacteria;D_1__Firmicutes;D_2__Clostridia;D_3__Clostridiales;D_4__Ruminococcaceae;D_5__Ruminococcaceae UCG-005;D_6__uncultured organism	1.98922	-1.83044	3.5167	-0.520499	0.602716157191049	0.99106366864735
D_0__Bacteria;D_1__Firmicutes;D_2__Clostridia;D_3__Clostridiales;D_4__Ruminococcaceae;D_5__Ruminococcaceae UCG-013;D_6__uncultured bacterium	6.80313	0.662652	1.88453	0.351627	0.725117816216221	0.99106366864735
D_0__Bacteria;D_1__Firmicutes;D_2__Clostridia;D_3__Clostridiales;D_4__Ruminococcaceae;D_5__Ruminococcaceae UCG-014;D_6__uncultured bacterium	58.1057	0.385892	0.899528	0.428994	0.667927435236155	0.99106366864735
D_0__Bacteria;D_1__Firmicutes;D_2__Clostridia;D_3__Clostridiales;D_4__Ruminococcaceae;D_5__Ruminococcaceae UCG-014;D_6__uncultured organism	17.7109	-1.13308	1.6217	-0.698699	0.484739889602511	0.99106366864735
D_0__Bacteria;D_1__Firmicutes;D_2__Clostridia;D_3__Clostridiales;D_4__Ruminococcaceae;D_5__Ruminococcaceae UCG-014;D_6__unidentified rumen bacterium JW32	37.2377	-0.382562	0.952249	-0.401746	0.687870877476695	0.99106366864735
D_0__Bacteria;D_1__Firmicutes;D_2__Clostridia;D_3__Clostridiales;D_4__Ruminococcaceae;D_5__Ruminococcaceae UCG-014;__	37.1683	0.275258	0.952942	0.28885	0.772695978338949	0.99106366864735
D_0__Bacteria;D_1__Firmicutes;D_2__Clostridia;D_3__Clostridiales;D_4__Ruminococcaceae;D_5__Ruminococcus 1;__	3.84591	0.266824	2.64994	0.10069	0.919796212470397	0.99106366864735
D_0__Bacteria;D_1__Firmicutes;D_2__Clostridia;D_3__Clostridiales;D_4__Ruminococcaceae;D_5__Subdoligranulum;Ambiguous_taxa	1.56112	0.682828	3.61277	0.189004	0.85008971666597	0.99106366864735
D_0__Bacteria;D_1__Firmicutes;D_2__Clostridia;D_3__Clostridiales;D_4__Ruminococcaceae;D_5__Subdoligranulum;__	83.0644	1.36421	0.889216	1.53417	0.124987295834076	0.99106366864735
D_0__Bacteria;D_1__Firmicutes;D_2__Clostridia;D_3__Clostridiales;D_4__Ruminococcaceae;D_5__[Eubacterium] coprostanoligenes group;D_6__uncultured bacterium	20.0614	0.13932	1.07031	0.130168	0.896433781775146	0.99106366864735
D_0__Bacteria;D_1__Firmicutes;D_2__Clostridia;D_3__Clostridiales;D_4__Ruminococcaceae;D_5__[Eubacterium] coprostanoligenes group;__	11.9142	-1.32017	1.39911	-0.943581	0.345383813741474	0.99106366864735
D_0__Bacteria;D_1__Firmicutes;D_2__Clostridia;D_3__Clostridiales;D_4__Ruminococcaceae;D_5__uncultured;D_6__Gorbachella massiliensis	3.82048	1.32939	2.65439	0.500825	0.616494384789553	0.99106366864735
D_0__Bacteria;D_1__Firmicutes;D_2__Clostridia;D_3__Clostridiales;D_4__Ruminococcaceae;D_5__uncultured;__	17.9568	0.828408	1.14108	0.725986	0.467847532261862	0.99106366864735
D_0__Bacteria;D_1__Firmicutes;D_2__Clostridia;D_3__Clostridiales;D_4__Ruminococcaceae;__;__	32.8115	0.512207	1.20357	0.425574	0.670418646503261	0.99106366864735
D_0__Bacteria;D_1__Firmicutes;D_2__Clostridia;D_3__Clostridiales;__;__;__	3.45742	1.01721	2.45982	0.41353	0.679218128711125	0.99106366864735
D_0__Bacteria;D_1__Firmicutes;D_2__Erysipelotrichia;D_3__Erysipelotrichales;D_4__Erysipelotrichaceae;D_5__Erysipelatoclostridium;Ambiguous_taxa	23.3954	-0.708808	1.21061	-0.585497	0.558213776216395	0.99106366864735
D_0__Bacteria;D_1__Firmicutes;D_2__Erysipelotrichia;D_3__Erysipelotrichales;D_4__Erysipelotrichaceae;D_5__Erysipelatoclostridium;D_6__Clostridiales bacterium CHKCI006	1.31069	-2.08019	3.59374	-0.578839	0.562698134569953	0.99106366864735
D_0__Bacteria;D_1__Firmicutes;D_2__Erysipelotrichia;D_3__Erysipelotrichales;D_4__Erysipelotrichaceae;D_5__Erysipelatoclostridium;__	17.1098	-1.13523	1.10083	-1.03125	0.302423646105385	0.99106366864735
D_0__Bacteria;D_1__Firmicutes;D_2__Erysipelotrichia;D_3__Erysipelotrichales;D_4__Erysipelotrichaceae;D_5__Faecalitalea;D_6__unidentified	2.71333	-2.88581	2.84058	-1.01592	0.309666180645248	0.99106366864735
D_0__Bacteria;D_1__Firmicutes;D_2__Erysipelotrichia;D_3__Erysipelotrichales;D_4__Erysipelotrichaceae;D_5__Merdibacter;D_6__uncultured bacterium	7.96557	0.405612	1.57532	0.257479	0.796808938527498	0.99106366864735
D_0__Bacteria;D_1__Firmicutes;D_2__Erysipelotrichia;D_3__Erysipelotrichales;D_4__Erysipelotrichaceae;D_5__Turicibacter;__	8.44231	-0.19135	1.69518	-0.112879	0.910126575343285	0.99106366864735
D_0__Bacteria;D_1__Firmicutes;D_2__Erysipelotrichia;D_3__Erysipelotrichales;D_4__Erysipelotrichaceae;D_5__uncultured;D_6__Clostridiales bacterium 60-7e	10.2211	-0.116171	1.30474	-0.0890382	0.929051562223349	0.99106366864735
D_0__Bacteria;D_1__Firmicutes;D_2__Negativicutes;D_3__Selenomonadales;D_4__Acidaminococcaceae;D_5__Phascolarctobacterium;__	1.83815	-1.60681	3.23522	-0.496662	0.61942711140205	0.99106366864735
D_0__Bacteria;D_1__Firmicutes;D_2__Negativicutes;D_3__Selenomonadales;D_4__Veillonellaceae;D_5__Veillonella;__	2.06307	-1.70819	3.4925	-0.489101	0.624770208125508	0.99106366864735
D_0__Bacteria;D_1__Proteobacteria;D_2__Alphaproteobacteria;D_3__Rhizobiales;D_4__Rhizobiaceae;D_5__Allorhizobium-Neorhizobium-Pararhizobium-Rhizobium;__	3.39538	-1.48217	2.66378	-0.556414	0.577927784157076	0.99106366864735
D_0__Bacteria;D_1__Proteobacteria;D_2__Alphaproteobacteria;D_3__Sphingomonadales;D_4__Sphingomonadaceae;D_5__Novosphingobium;__	5.07044	1.19075	2.0144	0.591118	0.554441666045533	0.99106366864735
D_0__Bacteria;D_1__Proteobacteria;D_2__Alphaproteobacteria;D_3__Sphingomonadales;D_4__Sphingomonadaceae;D_5__Sphingomonas;__	7.32852	0.624445	2.34137	0.2667	0.789699871207761	0.99106366864735
D_0__Bacteria;D_1__Proteobacteria;D_2__Gammaproteobacteria;D_3__Betaproteobacteriales;D_4__Burkholderiaceae;D_5__Comamonas;__	10.0821	0.918869	1.71804	0.534834	0.592764335137121	0.99106366864735
D_0__Bacteria;D_1__Proteobacteria;D_2__Gammaproteobacteria;D_3__Betaproteobacteriales;D_4__Burkholderiaceae;__;__	17.1664	0.443908	1.42899	0.310645	0.756070810599705	0.99106366864735
D_0__Bacteria;D_1__Proteobacteria;D_2__Gammaproteobacteria;D_3__Enterobacteriales;D_4__Enterobacteriaceae;D_5__Escherichia-Shigella;__	1402.76	0.33152	1.41121	0.234918	0.814272225967517	0.99106366864735
D_0__Bacteria;D_1__Proteobacteria;D_2__Gammaproteobacteria;D_3__Enterobacteriales;D_4__Enterobacteriaceae;__;__	232.312	-0.819787	0.814387	-1.00663	0.31411234387118	0.99106366864735
D_0__Bacteria;D_1__Proteobacteria;D_2__Gammaproteobacteria;D_3__Pasteurellales;D_4__Pasteurellaceae;D_5__Haemophilus;__	3.7512	0.415487	2.40976	0.172418	0.863108670109947	0.99106366864735
D_0__Bacteria;D_1__Proteobacteria;D_2__Gammaproteobacteria;D_3__Pseudomonadales;D_4__Moraxellaceae;D_5__Acinetobacter;__	20.2023	0.574817	1.33013	0.43215	0.665632684372502	0.99106366864735
D_0__Bacteria;D_1__Proteobacteria;D_2__Gammaproteobacteria;D_3__Pseudomonadales;D_4__Moraxellaceae;D_5__Enhydrobacter;__	2.36534	-1.73233	3.33771	-0.519017	0.603748730366552	0.99106366864735
D_0__Bacteria;D_1__Proteobacteria;D_2__Gammaproteobacteria;D_3__Pseudomonadales;D_4__Pseudomonadaceae;D_5__Pseudomonas;__	75.0942	-0.833169	0.965785	-0.862685	0.388310518546357	0.99106366864735
D_0__Bacteria;D_1__Tenericutes;D_2__Mollicutes;D_3__Mollicutes RF39;Ambiguous_taxa;Ambiguous_taxa;Ambiguous_taxa	1.63221	0.58433	3.36497	0.173651	0.862139757949135	0.99106366864735
D_0__Bacteria;D_1__Tenericutes;D_2__Mollicutes;D_3__Mollicutes RF39;D_4__uncultured bacterium;D_5__uncultured bacterium;D_6__uncultured bacterium	11.1346	-0.0603815	1.4341	-0.0421042	0.966415621569116	0.99106366864735
D_0__Bacteria;D_1__Tenericutes;D_2__Mollicutes;D_3__Mollicutes RF39;D_4__uncultured rumen bacterium;D_5__uncultured rumen bacterium;D_6__uncultured rumen bacterium	4.84964	1.24944	2.24894	0.555568	0.578506177144461	0.99106366864735
D_0__Bacteria;D_1__Tenericutes;D_2__Mollicutes;D_3__Mollicutes RF39;__;__;__	14.2183	1.06805	1.24752	0.856141	0.391919656830052	0.99106366864735
D_0__Bacteria;D_1__Firmicutes;D_2__Clostridia;D_3__Clostridiales;D_4__Lachnospiraceae;D_5__Tyzzerella;__	2.7968	0.0246645	3.19991	0.00770789	0.993850053122861	0.993850053122861

## Sheet: nc
Column1	baseMean	log2FoldChange	lfcSE	stat	pvalue	padj
D_0__Bacteria;D_1__Proteobacteria;D_2__Gammaproteobacteria;D_3__Vibrionales;D_4__Vibrionaceae;D_5__Vibrio;__	109.306	-4.40766	0.412286	-10.6908	1.124e-26	1.74221e-24
D_0__Bacteria;D_1__Firmicutes;D_2__Clostridia;D_3__Clostridiales;D_4__Peptostreptococcaceae;D_5__Romboutsia;__	130.827	2.5394	0.308405	8.234	1.81061e-16	1.40323e-14
D_0__Bacteria;D_1__Firmicutes;D_2__Clostridia;D_3__Clostridiales;D_4__Lachnospiraceae;D_5__CHKCI001;D_6__uncultured bacterium	52.0445	2.11147	0.280721	7.5216	5.411e-14	2.79568e-12
D_0__Bacteria;D_1__Firmicutes;D_2__Clostridia;D_3__Clostridiales;D_4__Peptostreptococcaceae;__;__	87.5108	1.46302	0.201723	7.25262	4.08781e-13	1.58403e-11
D_0__Bacteria;D_1__Firmicutes;D_2__Clostridia;D_3__Clostridiales;D_4__Lachnospiraceae;D_5__[Eubacterium] hallii group;D_6__uncultured bacterium	50.9049	1.27135	0.221312	5.74461	9.21313e-09	2.85607e-07
D_0__Bacteria;D_1__Proteobacteria;D_2__Gammaproteobacteria;D_3__Oceanospirillales;D_4__Halomonadaceae;D_5__Halomonas;__	12.7814	-4.28664	1.0069	-4.25728	2.06929e-05	0.000534568
D_0__Bacteria;D_1__Proteobacteria;D_2__Gammaproteobacteria;D_3__Alteromonadales;D_4__Pseudoalteromonadaceae;D_5__Pseudoalteromonas;__	4.26026	-3.65205	1.01724	-3.59015	0.000330489	0.00731797
D_0__Bacteria;D_1__Firmicutes;D_2__Clostridia;D_3__Clostridiales;D_4__Ruminococcaceae;D_5__Subdoligranulum;__	234.485	0.817224	0.275922	2.9618	0.00305847	0.0592578
D_0__Bacteria;D_1__Firmicutes;D_2__Clostridia;D_3__Clostridiales;D_4__Lachnospiraceae;D_5__[Ruminococcus] torques group;__	290.405	-0.506175	0.183305	-2.76138	0.00575569	0.0991257
D_0__Bacteria;D_1__Firmicutes;D_2__Clostridia;D_3__Clostridiales;D_4__Lachnospiraceae;D_5__[Eubacterium] hallii group;__	5.50628	3.29062	1.21437	2.70974	0.00673359	0.104371
D_0__Bacteria;D_1__Firmicutes;D_2__Clostridia;D_3__Clostridiales;D_4__Lachnospiraceae;D_5__Lachnoclostridium;Ambiguous_taxa	36.4865	-0.62138	0.266161	-2.33461	0.019564	0.275675
D_0__Bacteria;D_1__Firmicutes;D_2__Clostridia;D_3__Clostridiales;D_4__Christensenellaceae;D_5__Christensenellaceae R-7 group;__	4.46942	2.19091	1.05411	2.07845	0.0376681	0.44912
D_0__Bacteria;D_1__Firmicutes;D_2__Clostridia;D_3__Clostridiales;D_4__Ruminococcaceae;D_5__[Eubacterium] coprostanoligenes group;__	43.3184	-0.544042	0.261109	-2.08358	0.0371982	0.44912
D_0__Bacteria;D_1__Firmicutes;D_2__Clostridia;D_3__Clostridiales;D_4__Ruminococcaceae;D_5__Ruminococcaceae UCG-004;D_6__uncultured rumen bacterium	6.77861	1.19818	0.609673	1.96528	0.0493821	0.510281
D_0__Bacteria;D_1__Firmicutes;D_2__Erysipelotrichia;D_3__Erysipelotrichales;D_4__Erysipelotrichaceae;D_5__Merdibacter;D_6__uncultured bacterium	23.3566	0.560994	0.281596	1.9922	0.0463495	0.510281
D_0__Bacteria;D_1__Firmicutes;D_2__Clostridia;D_3__Clostridiales;D_4__Lachnospiraceae;D_5__Sellimonas;Ambiguous_taxa	20.3178	-0.576443	0.303269	-1.90077	0.0573326	0.554767
D_0__Bacteria;D_1__Firmicutes;D_2__Clostridia;D_3__Clostridiales;D_4__Ruminococcaceae;D_5__Ruminococcaceae UCG-013;D_6__uncultured bacterium	16.6615	0.876577	0.474023	1.84923	0.0644246	0.554767
D_0__Bacteria;D_1__Firmicutes;D_2__Clostridia;D_3__Clostridiales;D_4__Ruminococcaceae;D_5__Ruminococcaceae UCG-014;D_6__unidentified rumen bacterium JW32	101.424	-0.318158	0.170286	-1.86838	0.0617097	0.554767
D_0__Bacteria;D_1__Firmicutes;D_2__Erysipelotrichia;D_3__Erysipelotrichales;D_4__Erysipelotrichaceae;D_5__Turicibacter;__	1.4382	2.31539	1.38715	1.66917	0.0950834	0.775681
D_0__Bacteria;D_1__Firmicutes;D_2__Clostridia;D_3__Clostridiales;D_4__Lachnospiraceae;D_5__[Ruminococcus] torques group;Ambiguous_taxa	264.31	-0.279936	0.170355	-1.64325	0.100331	0.777566
D_0__Bacteria;D_1__Tenericutes;D_2__Mollicutes;D_3__Mollicutes RF39;D_4__uncultured bacterium;D_5__uncultured bacterium;D_6__uncultured bacterium	56.6852	-0.280748	0.176148	-1.59382	0.110977	0.819113
D_0__Bacteria;D_1__Firmicutes;D_2__Clostridia;D_3__Clostridiales;D_4__Lachnospiraceae;D_5__uncultured;__	78.0968	-0.5963	0.381164	-1.56442	0.11772	0.829388
D_0__Bacteria;D_1__Firmicutes;D_2__Clostridia;D_3__Clostridiales;D_4__Ruminococcaceae;D_5__Ruminococcaceae UCG-014;__	149.691	-0.364403	0.248659	-1.46547	0.142792	0.962295
D_0__Bacteria;D_1__Firmicutes;D_2__Clostridia;D_3__Clostridiales;D_4__Lachnospiraceae;D_5__Marvinbryantia;__	5.53703	1.49007	1.03339	1.44192	0.149325	0.964388
D_0__Archaea;D_1__Euryarchaeota;D_2__Methanobacteria;D_3__Methanobacteriales;D_4__Methanobacteriaceae;D_5__Methanobrevibacter;__	1.15411	0.811245	1.82313	0.444972	0.65634	0.985935
D_0__Bacteria;D_1__Actinobacteria;D_2__Actinobacteria;D_3__Micrococcales;D_4__Brevibacteriaceae;D_5__Brevibacterium;__	0.256993	-0.949874	3.03886	-0.312576	0.754603	0.985935
D_0__Bacteria;D_1__Actinobacteria;D_2__Actinobacteria;D_3__Micrococcales;D_4__Microbacteriaceae;D_5__Curtobacterium;__	7.8154	-0.229766	1.52301	-0.150863	0.880084	0.985935
D_0__Bacteria;D_1__Actinobacteria;D_2__Actinobacteria;D_3__Micrococcales;D_4__Microbacteriaceae;D_5__Microbacterium;__	9.83686	-0.691328	1.68689	-0.409823	0.681936	0.985935
D_0__Bacteria;D_1__Actinobacteria;D_2__Actinobacteria;D_3__Micrococcales;D_4__Micrococcaceae;D_5__Kocuria;__	8.90964	0.7182	1.04092	0.689967	0.490215	0.985935
D_0__Bacteria;D_1__Actinobacteria;D_2__Actinobacteria;D_3__Micrococcales;D_4__Micrococcaceae;D_5__Rothia;Ambiguous_taxa	19.5701	-0.156267	0.828733	-0.188561	0.850437	0.985935
D_0__Bacteria;D_1__Actinobacteria;D_2__Actinobacteria;D_3__Propionibacteriales;D_4__Propionibacteriaceae;D_5__Luteococcus;__	2.15554	1.47224	2.53429	0.580931	0.561287	0.985935
D_0__Bacteria;D_1__Actinobacteria;D_2__Actinobacteria;D_3__Streptosporangiales;D_4__Nocardiopsaceae;D_5__Nocardiopsis;__	0.245866	-0.348218	3.03651	-0.114677	0.908701	0.985935
D_0__Bacteria;D_1__Actinobacteria;D_2__Coriobacteriia;D_3__Coriobacteriales;D_4__Eggerthellaceae;D_5__CHKCI002;Ambiguous_taxa	30.8842	0.176073	0.373787	0.471051	0.637604	0.985935
D_0__Bacteria;D_1__Actinobacteria;D_2__Coriobacteriia;D_3__Coriobacteriales;D_4__Eggerthellaceae;D_5__Enterorhabdus;D_6__uncultured bacterium	1.66628	1.67877	1.66819	1.00634	0.314252	0.985935
D_0__Bacteria;D_1__Actinobacteria;D_2__Coriobacteriia;D_3__Coriobacteriales;D_4__Eggerthellaceae;D_5__Gordonibacter;Ambiguous_taxa	3.31065	0.866028	1.12549	0.769468	0.441616	0.985935
D_0__Bacteria;D_1__Bacteroidetes;D_2__Bacteroidia;D_3__Bacteroidales;D_4__Bacteroidaceae;D_5__Bacteroides;D_6__Bacteroides uniformis	1.58071	2.44762	2.97857	0.821745	0.411222	0.985935
D_0__Bacteria;D_1__Bacteroidetes;D_2__Bacteroidia;D_3__Bacteroidales;D_4__Bacteroidaceae;D_5__Bacteroides;__	10.3848	1.14164	1.22959	0.928467	0.353165	0.985935
D_0__Bacteria;D_1__Bacteroidetes;D_2__Bacteroidia;D_3__Bacteroidales;D_4__Rikenellaceae;D_5__Alistipes;__	0.568138	1.16487	3.01324	0.386584	0.699064	0.985935
D_0__Bacteria;D_1__Bacteroidetes;D_2__Bacteroidia;D_3__Bacteroidales;D_4__Rikenellaceae;D_5__Millionella;D_6__Millionella massiliensis	8.73302	0.960562	1.03673	0.926527	0.354172	0.985935
D_0__Bacteria;D_1__Bacteroidetes;D_2__Bacteroidia;D_3__Bacteroidales;D_4__Tannerellaceae;D_5__Parabacteroides;__	1.59296	1.58396	2.96239	0.534689	0.592865	0.985935
D_0__Bacteria;D_1__Bacteroidetes;D_2__Bacteroidia;D_3__Cytophagales;D_4__Spirosomaceae;D_5__Flectobacillus;Ambiguous_taxa	1.65537	0.939868	1.75515	0.53549	0.592311	0.985935
D_0__Bacteria;D_1__Bacteroidetes;D_2__Bacteroidia;D_3__Flavobacteriales;D_4__Weeksellaceae;D_5__Chryseobacterium;__	35.2304	0.468177	1.0939	0.427989	0.668659	0.985935
D_0__Bacteria;D_1__Bacteroidetes;D_2__Bacteroidia;D_3__Flavobacteriales;D_4__Weeksellaceae;D_5__Cloacibacterium;__	63.6388	0.145417	0.701878	0.207182	0.835867	0.985935
D_0__Bacteria;D_1__Bacteroidetes;D_2__Bacteroidia;D_3__Flavobacteriales;D_4__Weeksellaceae;D_5__Empedobacter;Ambiguous_taxa	41.6821	-0.106272	2.10709	-0.0504353	0.959776	0.985935
D_0__Bacteria;D_1__Bacteroidetes;D_2__Bacteroidia;D_3__Sphingobacteriales;D_4__Sphingobacteriaceae;D_5__Sphingobacterium;__	0.601543	0.557398	3.01197	0.185061	0.853181	0.985935
D_0__Bacteria;D_1__Deinococcus-Thermus;D_2__Deinococci;D_3__Deinococcales;D_4__Deinococcaceae;D_5__Deinococcus;Ambiguous_taxa	3.58173	1.22712	2.08777	0.587767	0.556689	0.985935
D_0__Bacteria;D_1__Deinococcus-Thermus;D_2__Deinococci;D_3__Deinococcales;D_4__Deinococcaceae;D_5__Deinococcus;D_6__uncultured bacterium	1.22872	2.287	2.93079	0.780337	0.435193	0.985935
D_0__Bacteria;D_1__Firmicutes;D_2__Bacilli;D_3__Bacillales;D_4__Bacillaceae;D_5__Bacillus;__	3.64831	0.603186	0.958878	0.629054	0.529314	0.985935
D_0__Bacteria;D_1__Firmicutes;D_2__Bacilli;D_3__Bacillales;D_4__Staphylococcaceae;D_5__Macrococcus;__	1.56612	0.0999185	2.51592	0.0397145	0.968321	0.985935
D_0__Bacteria;D_1__Firmicutes;D_2__Bacilli;D_3__Bacillales;D_4__Staphylococcaceae;D_5__Staphylococcus;__	45.4034	-0.266803	1.14992	-0.232018	0.816524	0.985935
D_0__Bacteria;D_1__Firmicutes;D_2__Bacilli;D_3__Lactobacillales;D_4__Enterococcaceae;D_5__Enterococcus;__	6.14158	0.825167	1.47525	0.559341	0.575929	0.985935
D_0__Bacteria;D_1__Firmicutes;D_2__Bacilli;D_3__Lactobacillales;D_4__Lactobacillaceae;D_5__Lactobacillus;D_6__Lactobacillus reuteri	988.119	-0.0593676	0.476276	-0.124649	0.900801	0.985935
D_0__Bacteria;D_1__Firmicutes;D_2__Bacilli;D_3__Lactobacillales;D_4__Lactobacillaceae;D_5__Lactobacillus;D_6__Lactobacillus salivarius	907.417	-0.305266	0.846225	-0.360738	0.718295	0.985935
D_0__Bacteria;D_1__Firmicutes;D_2__Bacilli;D_3__Lactobacillales;D_4__Lactobacillaceae;D_5__Lactobacillus;D_6__Lactobacillus vaginalis	999.797	-0.115617	0.757962	-0.152537	0.878764	0.985935
D_0__Bacteria;D_1__Firmicutes;D_2__Bacilli;D_3__Lactobacillales;D_4__Lactobacillaceae;D_5__Lactobacillus;__	15966.4	-0.143385	0.458796	-0.312524	0.754642	0.985935
D_0__Bacteria;D_1__Firmicutes;D_2__Bacilli;D_3__Lactobacillales;D_4__Streptococcaceae;D_5__Lactococcus;__	39.275	-0.267441	0.652682	-0.409756	0.681985	0.985935
D_0__Bacteria;D_1__Firmicutes;D_2__Bacilli;D_3__Lactobacillales;D_4__Streptococcaceae;D_5__Streptococcus;__	817.444	-0.174489	0.31095	-0.561147	0.574697	0.985935
D_0__Bacteria;D_1__Firmicutes;D_2__Clostridia;D_3__Clostridiales;D_4__Christensenellaceae;D_5__Christensenellaceae R-7 group;D_6__uncultured bacterium	5.27212	0.798186	0.899135	0.887726	0.374688	0.985935
D_0__Bacteria;D_1__Firmicutes;D_2__Clostridia;D_3__Clostridiales;D_4__Christensenellaceae;D_5__Christensenellaceae R-7 group;D_6__uncultured prokaryote	7.56172	0.463275	0.517285	0.895589	0.370472	0.985935
D_0__Bacteria;D_1__Firmicutes;D_2__Clostridia;D_3__Clostridiales;D_4__Clostridiaceae 1;D_5__Clostridium sensu stricto 1;D_6__Clostridium perfringens	5.93871	1.0448	2.01226	0.519216	0.60361	0.985935
D_0__Bacteria;D_1__Firmicutes;D_2__Clostridia;D_3__Clostridiales;D_4__Clostridiaceae 1;D_5__Clostridium sensu stricto 1;__	3.38368	0.60997	0.944052	0.64612	0.518202	0.985935
D_0__Bacteria;D_1__Firmicutes;D_2__Clostridia;D_3__Clostridiales;D_4__Clostridiales vadinBB60 group;D_5__uncultured Clostridia bacterium;D_6__uncultured Clostridia bacterium	0.874882	0.593249	2.03213	0.291934	0.770337	0.985935
D_0__Bacteria;D_1__Firmicutes;D_2__Clostridia;D_3__Clostridiales;D_4__Clostridiales vadinBB60 group;D_5__uncultured Firmicutes bacterium;D_6__uncultured Firmicutes bacterium	0.546261	-1.24649	3.01169	-0.413882	0.67896	0.985935
D_0__Bacteria;D_1__Firmicutes;D_2__Clostridia;D_3__Clostridiales;D_4__Defluviitaleaceae;D_5__Defluviitaleaceae UCG-011;D_6__uncultured bacterium	20.6084	-0.127252	0.280604	-0.453494	0.650193	0.985935
D_0__Bacteria;D_1__Firmicutes;D_2__Clostridia;D_3__Clostridiales;D_4__Eubacteriaceae;D_5__Anaerofustis;Ambiguous_taxa	0.928863	-1.01469	1.3602	-0.745981	0.455679	0.985935
D_0__Bacteria;D_1__Firmicutes;D_2__Clostridia;D_3__Clostridiales;D_4__Family XIII;D_5__Family XIII AD3011 group;D_6__uncultured bacterium	2.59783	-1.05374	1.48698	-0.708643	0.478546	0.985935
D_0__Bacteria;D_1__Firmicutes;D_2__Clostridia;D_3__Clostridiales;D_4__Family XIII;D_5__Family XIII AD3011 group;__	1.74508	-0.0932334	1.74909	-0.053304	0.95749	0.985935
D_0__Bacteria;D_1__Firmicutes;D_2__Clostridia;D_3__Clostridiales;D_4__Family XIII;D_5__[Eubacterium] brachy group;D_6__uncultured bacterium	4.48039	-0.585082	1.19796	-0.4884	0.625266	0.985935
D_0__Bacteria;D_1__Firmicutes;D_2__Clostridia;D_3__Clostridiales;D_4__Lachnospiraceae;Ambiguous_taxa;D_6__uncultured bacterium	1.08401	-0.991391	1.93843	-0.51144	0.609043	0.985935
D_0__Bacteria;D_1__Firmicutes;D_2__Clostridia;D_3__Clostridiales;D_4__Lachnospiraceae;D_5__Anaerostipes;D_6__uncultured bacterium	22.9154	0.104895	1.41669	0.0740426	0.940976	0.985935
D_0__Bacteria;D_1__Firmicutes;D_2__Clostridia;D_3__Clostridiales;D_4__Lachnospiraceae;D_5__Anaerostipes;__	57.2179	-0.0674648	0.285169	-0.236578	0.812984	0.985935
D_0__Bacteria;D_1__Firmicutes;D_2__Clostridia;D_3__Clostridiales;D_4__Lachnospiraceae;D_5__Blautia;__	147.714	0.176876	0.143553	1.23212	0.217903	0.985935
D_0__Bacteria;D_1__Firmicutes;D_2__Clostridia;D_3__Clostridiales;D_4__Lachnospiraceae;D_5__CHKCI001;D_6__uncultured organism	1.80807	-1.10193	1.98657	-0.554688	0.579108	0.985935
D_0__Bacteria;D_1__Firmicutes;D_2__Clostridia;D_3__Clostridiales;D_4__Lachnospiraceae;D_5__Eisenbergiella;D_6__uncultured bacterium	23.23	-0.208589	0.263227	-0.792428	0.428111	0.985935
D_0__Bacteria;D_1__Firmicutes;D_2__Clostridia;D_3__Clostridiales;D_4__Lachnospiraceae;D_5__Lachnoclostridium;__	0.82097	-1.49927	2.99802	-0.500088	0.617013	0.985935
D_0__Bacteria;D_1__Firmicutes;D_2__Clostridia;D_3__Clostridiales;D_4__Lachnospiraceae;D_5__Lachnospiraceae FCS020 group;__	0.427326	-1.53062	3.01828	-0.507119	0.612071	0.985935
D_0__Bacteria;D_1__Firmicutes;D_2__Clostridia;D_3__Clostridiales;D_4__Lachnospiraceae;D_5__Lachnospiraceae FE2018 group;D_6__uncultured bacterium	2.28984	-1.54398	1.6357	-0.943922	0.345209	0.985935
D_0__Bacteria;D_1__Firmicutes;D_2__Clostridia;D_3__Clostridiales;D_4__Lachnospiraceae;D_5__Lachnospiraceae NK4A136 group;__	9.09772	0.212238	0.624006	0.340121	0.733765	0.985935
D_0__Bacteria;D_1__Firmicutes;D_2__Clostridia;D_3__Clostridiales;D_4__Lachnospiraceae;D_5__Marvinbryantia;D_6__uncultured organism	10.5614	0.429397	0.412905	1.03994	0.298367	0.985935
D_0__Bacteria;D_1__Firmicutes;D_2__Clostridia;D_3__Clostridiales;D_4__Lachnospiraceae;D_5__Sellimonas;__	162.887	-0.0761396	0.0985963	-0.772236	0.439975	0.985935
D_0__Bacteria;D_1__Firmicutes;D_2__Clostridia;D_3__Clostridiales;D_4__Lachnospiraceae;D_5__Shuttleworthia;D_6__uncultured bacterium	15.0225	-0.0714515	0.593229	-0.120445	0.904131	0.985935
D_0__Bacteria;D_1__Firmicutes;D_2__Clostridia;D_3__Clostridiales;D_4__Lachnospiraceae;D_5__Tyzzerella;__	1.33343	-1.0198	1.75089	-0.582449	0.560265	0.985935
D_0__Bacteria;D_1__Firmicutes;D_2__Clostridia;D_3__Clostridiales;D_4__Lachnospiraceae;D_5__[Eubacterium] hallii group;Ambiguous_taxa	8.01231	0.841363	1.10496	0.761444	0.446392	0.985935
D_0__Bacteria;D_1__Firmicutes;D_2__Clostridia;D_3__Clostridiales;D_4__Lachnospiraceae;D_5__[Eubacterium] ventriosum group;Ambiguous_taxa	1.17347	-1.75081	2.01621	-0.868368	0.385193	0.985935
D_0__Bacteria;D_1__Firmicutes;D_2__Clostridia;D_3__Clostridiales;D_4__Lachnospiraceae;D_5__uncultured;Ambiguous_taxa	2.18791	-0.753373	2.037	-0.369845	0.711498	0.985935
D_0__Bacteria;D_1__Firmicutes;D_2__Clostridia;D_3__Clostridiales;D_4__Lachnospiraceae;__;__	652.217	0.0855488	0.0962027	0.889255	0.373866	0.985935
D_0__Bacteria;D_1__Firmicutes;D_2__Clostridia;D_3__Clostridiales;D_4__Peptococcaceae;D_5__uncultured;D_6__uncultured bacterium	1.72173	-1.33624	1.61947	-0.825108	0.40931	0.985935
D_0__Bacteria;D_1__Firmicutes;D_2__Clostridia;D_3__Clostridiales;D_4__Ruminococcaceae;D_5__Anaerofilum;D_6__uncultured bacterium	1.77635	-1.5817	1.66317	-0.951012	0.341598	0.985935
D_0__Bacteria;D_1__Firmicutes;D_2__Clostridia;D_3__Clostridiales;D_4__Ruminococcaceae;D_5__Butyricicoccus;__	27.539	0.157202	0.465154	0.337956	0.735396	0.985935
D_0__Bacteria;D_1__Firmicutes;D_2__Clostridia;D_3__Clostridiales;D_4__Ruminococcaceae;D_5__Caproiciproducens;D_6__uncultured bacterium	0.734507	2.17614	2.32802	0.934761	0.349912	0.985935
D_0__Bacteria;D_1__Firmicutes;D_2__Clostridia;D_3__Clostridiales;D_4__Ruminococcaceae;D_5__DTU089;__	0.238294	-0.79259	3.03656	-0.261016	0.794081	0.985935
D_0__Bacteria;D_1__Firmicutes;D_2__Clostridia;D_3__Clostridiales;D_4__Ruminococcaceae;D_5__Faecalibacterium;D_6__uncultured bacterium	177.1	0.155289	0.173154	0.896825	0.369812	0.985935
D_0__Bacteria;D_1__Firmicutes;D_2__Clostridia;D_3__Clostridiales;D_4__Ruminococcaceae;D_5__Flavonifractor;D_6__uncultured bacterium	1.17557	1.82101	2.38932	0.762144	0.445974	0.985935
D_0__Bacteria;D_1__Firmicutes;D_2__Clostridia;D_3__Clostridiales;D_4__Ruminococcaceae;D_5__GCA-900066225;__	1.49234	2.53489	2.0313	1.24791	0.212063	0.985935
D_0__Bacteria;D_1__Firmicutes;D_2__Clostridia;D_3__Clostridiales;D_4__Ruminococcaceae;D_5__Hydrogenoanaerobacterium;D_6__uncultured bacterium	0.257099	0.136027	3.04022	0.0447427	0.964312	0.985935
D_0__Bacteria;D_1__Firmicutes;D_2__Clostridia;D_3__Clostridiales;D_4__Ruminococcaceae;D_5__Intestinimonas;D_6__uncultured bacterium	9.91936	0.236836	0.52439	0.451641	0.651528	0.985935
D_0__Bacteria;D_1__Firmicutes;D_2__Clostridia;D_3__Clostridiales;D_4__Ruminococcaceae;D_5__Negativibacillus;D_6__uncultured bacterium	13.4766	-0.471055	0.504159	-0.934338	0.35013	0.985935
D_0__Bacteria;D_1__Firmicutes;D_2__Clostridia;D_3__Clostridiales;D_4__Ruminococcaceae;D_5__Oscillibacter;D_6__uncultured bacterium	0.636082	0.518707	2.43185	0.213297	0.831095	0.985935
D_0__Bacteria;D_1__Firmicutes;D_2__Clostridia;D_3__Clostridiales;D_4__Ruminococcaceae;D_5__Pygmaiobacter;D_6__uncultured bacterium	7.04346	1.23872	1.08058	1.14635	0.251651	0.985935
D_0__Bacteria;D_1__Firmicutes;D_2__Clostridia;D_3__Clostridiales;D_4__Ruminococcaceae;D_5__Ruminiclostridium 5;D_6__uncultured bacterium	10.1791	0.0414139	1.08951	0.0380114	0.969679	0.985935
D_0__Bacteria;D_1__Firmicutes;D_2__Clostridia;D_3__Clostridiales;D_4__Ruminococcaceae;D_5__Ruminiclostridium 5;__	5.39105	0.317444	1.04785	0.302948	0.761929	0.985935
D_0__Bacteria;D_1__Firmicutes;D_2__Clostridia;D_3__Clostridiales;D_4__Ruminococcaceae;D_5__Ruminiclostridium 9;__	2.34291	-1.01325	1.72538	-0.587266	0.557025	0.985935
D_0__Bacteria;D_1__Firmicutes;D_2__Clostridia;D_3__Clostridiales;D_4__Ruminococcaceae;D_5__Ruminiclostridium;D_6__uncultured bacterium	0.674059	0.143395	2.46197	0.0582439	0.953554	0.985935
D_0__Bacteria;D_1__Firmicutes;D_2__Clostridia;D_3__Clostridiales;D_4__Ruminococcaceae;D_5__Ruminococcaceae NK4A214 group;D_6__uncultured organism	1.22938	1.35769	1.97245	0.688326	0.491248	0.985935
D_0__Bacteria;D_1__Firmicutes;D_2__Clostridia;D_3__Clostridiales;D_4__Ruminococcaceae;D_5__Ruminococcaceae NK4A214 group;__	1.31428	-1.00852	2.40315	-0.419666	0.67473	0.985935
D_0__Bacteria;D_1__Firmicutes;D_2__Clostridia;D_3__Clostridiales;D_4__Ruminococcaceae;D_5__Ruminococcaceae UCG-005;Ambiguous_taxa	4.95543	0.302522	1.0395	0.291027	0.771031	0.985935
D_0__Bacteria;D_1__Firmicutes;D_2__Clostridia;D_3__Clostridiales;D_4__Ruminococcaceae;D_5__Ruminococcaceae UCG-005;D_6__uncultured organism	1.95138	-1.16633	2.94611	-0.395889	0.692187	0.985935
D_0__Bacteria;D_1__Firmicutes;D_2__Clostridia;D_3__Clostridiales;D_4__Ruminococcaceae;D_5__Ruminococcaceae UCG-005;__	0.843619	-2.08766	2.99621	-0.696767	0.485949	0.985935
D_0__Bacteria;D_1__Firmicutes;D_2__Clostridia;D_3__Clostridiales;D_4__Ruminococcaceae;D_5__Ruminococcaceae UCG-008;D_6__uncultured bacterium	0.644416	-0.911204	2.45011	-0.371904	0.709965	0.985935
D_0__Bacteria;D_1__Firmicutes;D_2__Clostridia;D_3__Clostridiales;D_4__Ruminococcaceae;D_5__Ruminococcaceae UCG-009;__	0.175596	0.337543	3.04213	0.110956	0.911651	0.985935
D_0__Bacteria;D_1__Firmicutes;D_2__Clostridia;D_3__Clostridiales;D_4__Ruminococcaceae;D_5__Ruminococcaceae UCG-013;__	4.67197	-1.07509	1.40713	-0.76403	0.44485	0.985935
D_0__Bacteria;D_1__Firmicutes;D_2__Clostridia;D_3__Clostridiales;D_4__Ruminococcaceae;D_5__Ruminococcaceae UCG-014;D_6__uncultured Firmicutes bacterium	1.71107	0.0984157	1.74448	0.0564155	0.955011	0.985935
D_0__Bacteria;D_1__Firmicutes;D_2__Clostridia;D_3__Clostridiales;D_4__Ruminococcaceae;D_5__Ruminococcaceae UCG-014;D_6__uncultured bacterium	103.273	-0.0714643	0.32275	-0.221423	0.824763	0.985935
D_0__Bacteria;D_1__Firmicutes;D_2__Clostridia;D_3__Clostridiales;D_4__Ruminococcaceae;D_5__Ruminococcaceae UCG-014;D_6__uncultured organism	36.4603	-0.282437	0.581546	-0.485666	0.627204	0.985935
D_0__Bacteria;D_1__Firmicutes;D_2__Clostridia;D_3__Clostridiales;D_4__Ruminococcaceae;D_5__Ruminococcaceae UCG-014;D_6__uncultured rumen bacterium	9.9099	-0.194628	0.903173	-0.215494	0.829382	0.985935
D_0__Bacteria;D_1__Firmicutes;D_2__Clostridia;D_3__Clostridiales;D_4__Ruminococcaceae;D_5__Ruminococcus 1;__	3.14588	-0.355269	1.03687	-0.342638	0.731871	0.985935
D_0__Bacteria;D_1__Firmicutes;D_2__Clostridia;D_3__Clostridiales;D_4__Ruminococcaceae;D_5__Subdoligranulum;Ambiguous_taxa	8.65227	-0.975924	1.08962	-0.895656	0.370436	0.985935
D_0__Bacteria;D_1__Firmicutes;D_2__Clostridia;D_3__Clostridiales;D_4__Ruminococcaceae;D_5__[Eubacterium] coprostanoligenes group;D_6__uncultured bacterium	19.5433	-0.664261	0.478748	-1.3875	0.165291	0.985935
D_0__Bacteria;D_1__Firmicutes;D_2__Clostridia;D_3__Clostridiales;D_4__Ruminococcaceae;D_5__uncultured;D_6__Gorbachella massiliensis	0.618075	0.872554	3.01	0.289885	0.771905	0.985935
D_0__Bacteria;D_1__Firmicutes;D_2__Clostridia;D_3__Clostridiales;D_4__Ruminococcaceae;D_5__uncultured;D_6__human gut metagenome	1.11238	1.1765	2.97568	0.395373	0.692567	0.985935
D_0__Bacteria;D_1__Firmicutes;D_2__Clostridia;D_3__Clostridiales;D_4__Ruminococcaceae;D_5__uncultured;__	3.44417	0.813778	1.12345	0.724353	0.468849	0.985935
D_0__Bacteria;D_1__Firmicutes;D_2__Clostridia;D_3__Clostridiales;D_4__Ruminococcaceae;__;__	76.3089	0.119993	0.161976	0.740808	0.45881	0.985935
D_0__Bacteria;D_1__Firmicutes;D_2__Clostridia;D_3__Clostridiales;__;__;__	7.68058	-0.0600078	0.661029	-0.0907794	0.927668	0.985935
D_0__Bacteria;D_1__Firmicutes;D_2__Erysipelotrichia;D_3__Erysipelotrichales;D_4__Erysipelotrichaceae;D_5__Erysipelatoclostridium;Ambiguous_taxa	73.4941	-0.237353	0.233873	-1.01488	0.310164	0.985935
D_0__Bacteria;D_1__Firmicutes;D_2__Erysipelotrichia;D_3__Erysipelotrichales;D_4__Erysipelotrichaceae;D_5__Erysipelatoclostridium;D_6__Clostridiales bacterium CHKCI006	6.05502	0.0534564	0.462338	0.115622	0.907952	0.985935
D_0__Bacteria;D_1__Firmicutes;D_2__Erysipelotrichia;D_3__Erysipelotrichales;D_4__Erysipelotrichaceae;D_5__Erysipelatoclostridium;__	50.2307	-0.147614	0.210075	-0.702675	0.482258	0.985935
D_0__Bacteria;D_1__Firmicutes;D_2__Erysipelotrichia;D_3__Erysipelotrichales;D_4__Erysipelotrichaceae;D_5__Faecalitalea;D_6__unidentified	1.89361	-1.30114	1.18589	-1.09719	0.27256	0.985935
D_0__Bacteria;D_1__Firmicutes;D_2__Erysipelotrichia;D_3__Erysipelotrichales;D_4__Erysipelotrichaceae;D_5__Holdemania;__	0.308246	-1.3789	3.02848	-0.455311	0.648885	0.985935
D_0__Bacteria;D_1__Firmicutes;D_2__Erysipelotrichia;D_3__Erysipelotrichales;D_4__Erysipelotrichaceae;D_5__uncultured;D_6__Clostridiales bacterium 60-7e	45.4579	-0.225277	0.206945	-1.08858	0.276338	0.985935
D_0__Bacteria;D_1__Firmicutes;D_2__Erysipelotrichia;D_3__Erysipelotrichales;D_4__Erysipelotrichaceae;__;__	0.98171	-1.309	1.68208	-0.7782	0.436451	0.985935
D_0__Bacteria;D_1__Proteobacteria;D_2__Alphaproteobacteria;D_3__Rhizobiales;D_4__Beijerinckiaceae;D_5__Bosea;__	0.901779	2.51657	1.85349	1.35775	0.174543	0.985935
D_0__Bacteria;D_1__Proteobacteria;D_2__Alphaproteobacteria;D_3__Rhizobiales;D_4__Beijerinckiaceae;D_5__Methylobacterium;__	1.1642	-1.53796	2.42176	-0.635061	0.525389	0.985935
D_0__Bacteria;D_1__Proteobacteria;D_2__Alphaproteobacteria;D_3__Rhizobiales;D_4__Rhizobiaceae;D_5__Allorhizobium-Neorhizobium-Pararhizobium-Rhizobium;__	2.25911	-0.465686	1.702	-0.273611	0.784384	0.985935
D_0__Bacteria;D_1__Proteobacteria;D_2__Alphaproteobacteria;D_3__Rhizobiales;D_4__Xanthobacteraceae;D_5__Bradyrhizobium;__	1.2464	0.516588	2.54912	0.202653	0.839406	0.985935
D_0__Bacteria;D_1__Proteobacteria;D_2__Alphaproteobacteria;D_3__Sphingomonadales;D_4__Sphingomonadaceae;D_5__Novosphingobium;__	13.3559	-0.0614489	1.07575	-0.0571221	0.954448	0.985935
D_0__Bacteria;D_1__Proteobacteria;D_2__Alphaproteobacteria;D_3__Sphingomonadales;D_4__Sphingomonadaceae;D_5__Sphingomonas;__	0.766146	0.271247	2.99184	0.0906622	0.927761	0.985935
D_0__Bacteria;D_1__Proteobacteria;D_2__Gammaproteobacteria;D_3__Aeromonadales;D_4__Aeromonadaceae;D_5__Aeromonas;__	0.303063	-0.651924	3.03169	-0.215036	0.829739	0.985935
D_0__Bacteria;D_1__Proteobacteria;D_2__Gammaproteobacteria;D_3__Betaproteobacteriales;D_4__Burkholderiaceae;D_5__Burkholderia-Caballeronia-Paraburkholderia;__	1.19241	-0.750875	2.982	-0.251803	0.801194	0.985935
D_0__Bacteria;D_1__Proteobacteria;D_2__Gammaproteobacteria;D_3__Betaproteobacteriales;D_4__Burkholderiaceae;D_5__Comamonas;__	30.138	0.264559	1.0192	0.259575	0.795192	0.985935
D_0__Bacteria;D_1__Proteobacteria;D_2__Gammaproteobacteria;D_3__Betaproteobacteriales;D_4__Burkholderiaceae;D_5__Delftia;__	0.588253	2.66158	3.01158	0.883783	0.376813	0.985935
D_0__Bacteria;D_1__Proteobacteria;D_2__Gammaproteobacteria;D_3__Betaproteobacteriales;D_4__Burkholderiaceae;__;__	114.46	0.151	0.59033	0.255789	0.798114	0.985935
D_0__Bacteria;D_1__Proteobacteria;D_2__Gammaproteobacteria;D_3__Betaproteobacteriales;D_4__Neisseriaceae;D_5__Neisseria;__	1.05187	-0.866353	2.98094	-0.290631	0.771334	0.985935
D_0__Bacteria;D_1__Proteobacteria;D_2__Gammaproteobacteria;D_3__Enterobacteriales;D_4__Enterobacteriaceae;D_5__Escherichia-Shigella;__	26.2909	0.633567	0.753253	0.841108	0.400287	0.985935
D_0__Bacteria;D_1__Proteobacteria;D_2__Gammaproteobacteria;D_3__Enterobacteriales;D_4__Enterobacteriaceae;__;__	40.1807	-0.515939	0.561675	-0.918572	0.358319	0.985935
D_0__Bacteria;D_1__Proteobacteria;D_2__Gammaproteobacteria;D_3__Pasteurellales;D_4__Pasteurellaceae;D_5__Haemophilus;__	0.936693	-0.419031	2.55623	-0.163925	0.86979	0.985935
D_0__Bacteria;D_1__Proteobacteria;D_2__Gammaproteobacteria;D_3__Pseudomonadales;D_4__Moraxellaceae;D_5__Acinetobacter;__	137.077	0.0223921	0.666859	0.0335785	0.973213	0.985935
D_0__Bacteria;D_1__Proteobacteria;D_2__Gammaproteobacteria;D_3__Pseudomonadales;D_4__Pseudomonadaceae;D_5__Pseudomonas;__	19.2251	-0.321178	0.680102	-0.47225	0.636749	0.985935
D_0__Bacteria;D_1__Tenericutes;D_2__Mollicutes;D_3__Mollicutes RF39;Ambiguous_taxa;Ambiguous_taxa;Ambiguous_taxa	6.52397	-0.218654	0.423684	-0.516078	0.6058	0.985935
D_0__Bacteria;D_1__Tenericutes;D_2__Mollicutes;D_3__Mollicutes RF39;D_4__uncultured rumen bacterium;D_5__uncultured rumen bacterium;D_6__uncultured rumen bacterium	21.9039	-0.432681	0.320636	-1.34945	0.177193	0.985935
D_0__Bacteria;D_1__Tenericutes;D_2__Mollicutes;D_3__Mollicutes RF39;D_4__unidentified rumen bacterium RF39;D_5__unidentified rumen bacterium RF39;D_6__unidentified rumen bacterium RF39	0.357108	-0.776489	3.03268	-0.25604	0.79792	0.985935
D_0__Bacteria;D_1__Tenericutes;D_2__Mollicutes;D_3__Mollicutes RF39;__;__;__	72.9788	-0.163555	0.253122	-0.646151	0.518181	0.985935
D_0__Bacteria;D_1__Verrucomicrobia;D_2__Verrucomicrobiae;D_3__Verrucomicrobiales;D_4__Akkermansiaceae;D_5__Akkermansia;D_6__uncultured bacterium	7.11876	0.884599	2.09486	0.422271	0.672827	0.985935
D_0__Bacteria;__;__;__;__;__;__	0.45081	1.10344	2.43526	0.453109	0.65047	0.985935
D_0__Bacteria;D_1__Firmicutes;D_2__Clostridia;D_3__Clostridiales;D_4__Lachnospiraceae;D_5__CAG-56;D_6__uncultured bacterium	1.48573	-0.0254196	2.39036	-0.0106342	0.991515	0.993121
D_0__Bacteria;D_1__Firmicutes;D_2__Clostridia;D_3__Clostridiales;D_4__Lachnospiraceae;D_5__Lachnospira;__	0.182666	-0.0262132	3.04055	-0.00862122	0.993121	0.993121

## Sheet: ut
Column1	baseMean	log2FoldChange	lfcSE	stat	pvalue	padj
D_0__Bacteria;D_1__Proteobacteria;D_2__Gammaproteobacteria;D_3__Vibrionales;D_4__Vibrionaceae;D_5__Vibrio;__	615.938	-7.02979	0.42692	-16.4663	6.40532e-61	3.77914e-59
D_0__Bacteria;D_1__Proteobacteria;D_2__Gammaproteobacteria;D_3__Xanthomonadales;D_4__Xanthomonadaceae;D_5__Stenotrophomonas;__	47.6961	-6.19073	1.06294	-5.82417	5.73969e-09	1.69321e-07
D_0__Bacteria;D_1__Firmicutes;D_2__Bacilli;D_3__Lactobacillales;D_4__Lactobacillaceae;D_5__Lactobacillus;__	13728.9	0.481739	0.25515	1.88806	0.0590177	0.715794
D_0__Bacteria;D_1__Firmicutes;D_2__Bacilli;D_3__Lactobacillales;D_4__Streptococcaceae;D_5__Streptococcus;__	920.308	0.542151	0.319841	1.69507	0.0900628	0.715794
D_0__Bacteria;D_1__Firmicutes;D_2__Clostridia;D_3__Clostridiales;D_4__Ruminococcaceae;D_5__Subdoligranulum;__	13.9954	2.0237	1.17885	1.71668	0.0860378	0.715794
D_0__Bacteria;D_1__Proteobacteria;D_2__Alphaproteobacteria;D_3__Rhizobiales;D_4__Rhizobiaceae;D_5__Ochrobactrum;__	6.68025	-3.08969	1.86205	-1.65929	0.0970568	0.715794
D_0__Bacteria;D_1__Proteobacteria;D_2__Gammaproteobacteria;D_3__Enterobacteriales;D_4__Enterobacteriaceae;__;__	75.0211	-1.25263	0.637728	-1.96421	0.0495055	0.715794
D_0__Bacteria;D_1__Proteobacteria;D_2__Gammaproteobacteria;D_3__Pseudomonadales;D_4__Pseudomonadaceae;D_5__Pseudomonas;__	42.2736	-1.17232	0.673005	-1.74192	0.0815227	0.715794
D_0__Archaea;D_1__Euryarchaeota;D_2__Methanobacteria;D_3__Methanobacteriales;D_4__Methanobacteriaceae;D_5__Methanobrevibacter;__	0.749561	0.274096	3.44358	0.0795962	0.936558	0.970175
D_0__Bacteria;D_1__Actinobacteria;D_2__Actinobacteria;D_3__Micrococcales;D_4__Microbacteriaceae;D_5__Microbacterium;__	1.42607	-0.12509	3.34561	-0.0373894	0.970175	0.970175
D_0__Bacteria;D_1__Actinobacteria;D_2__Coriobacteriia;D_3__Coriobacteriales;D_4__Eggerthellaceae;D_5__CHKCI002;Ambiguous_taxa	1.3963	1.60574	3.37582	0.47566	0.634317	0.970175
D_0__Bacteria;D_1__Bacteroidetes;D_2__Bacteroidia;D_3__Bacteroidales;D_4__Bacteroidaceae;D_5__Bacteroides;__	4.37697	0.930824	2.23302	0.416846	0.676791	0.970175
D_0__Bacteria;D_1__Bacteroidetes;D_2__Bacteroidia;D_3__Bacteroidales;D_4__Barnesiellaceae;D_5__Barnesiella;__	1.02365	1.00373	3.39912	0.295292	0.767771	0.970175
D_0__Bacteria;D_1__Bacteroidetes;D_2__Bacteroidia;D_3__Bacteroidales;D_4__Rikenellaceae;D_5__Alistipes;__	3.17531	2.58879	3.03063	0.854209	0.392989	0.970175
D_0__Bacteria;D_1__Bacteroidetes;D_2__Bacteroidia;D_3__Bacteroidales;D_4__Rikenellaceae;D_5__Millionella;D_6__Millionella massiliensis	2.44759	2.6101	3.31328	0.787768	0.430833	0.970175
D_0__Bacteria;D_1__Bacteroidetes;D_2__Bacteroidia;D_3__Bacteroidales;D_4__Rikenellaceae;D_5__Rikenellaceae RC9 gut group;D_6__uncultured bacterium	1.08969	1.12414	3.39367	0.331247	0.740458	0.970175
D_0__Bacteria;D_1__Bacteroidetes;D_2__Bacteroidia;D_3__Cytophagales;D_4__Spirosomaceae;D_5__Flectobacillus;Ambiguous_taxa	9.20573	0.242303	1.69816	0.142685	0.886539	0.970175
D_0__Bacteria;D_1__Bacteroidetes;D_2__Bacteroidia;D_3__Flavobacteriales;D_4__Weeksellaceae;D_5__Chryseobacterium;__	14.4909	1.75224	1.4185	1.23527	0.216729	0.970175
D_0__Bacteria;D_1__Bacteroidetes;D_2__Bacteroidia;D_3__Flavobacteriales;D_4__Weeksellaceae;D_5__Cloacibacterium;__	14.6351	0.316507	1.24363	0.254503	0.799107	0.970175
D_0__Bacteria;D_1__Bacteroidetes;D_2__Bacteroidia;D_3__Flavobacteriales;D_4__Weeksellaceae;D_5__Empedobacter;Ambiguous_taxa	12.119	0.142662	1.94581	0.0733175	0.941553	0.970175
D_0__Bacteria;D_1__Deinococcus-Thermus;D_2__Deinococci;D_3__Deinococcales;D_4__Deinococcaceae;D_5__Deinococcus;Ambiguous_taxa	4.0701	0.294771	2.54228	0.115947	0.907694	0.970175
D_0__Bacteria;D_1__Firmicutes;D_2__Bacilli;D_3__Lactobacillales;D_4__Lactobacillaceae;D_5__Lactobacillus;D_6__Lactobacillus reuteri	510.497	0.562164	0.516163	1.08912	0.276101	0.970175
D_0__Bacteria;D_1__Firmicutes;D_2__Bacilli;D_3__Lactobacillales;D_4__Lactobacillaceae;D_5__Lactobacillus;D_6__Lactobacillus salivarius	811.473	0.353513	3.22614	0.109578	0.912744	0.970175
D_0__Bacteria;D_1__Firmicutes;D_2__Bacilli;D_3__Lactobacillales;D_4__Lactobacillaceae;D_5__Lactobacillus;D_6__Lactobacillus vaginalis	660.624	0.409976	0.289622	1.41556	0.156905	0.970175
D_0__Bacteria;D_1__Firmicutes;D_2__Bacilli;D_3__Lactobacillales;D_4__Streptococcaceae;D_5__Lactococcus;__	2.24555	-0.654351	3.30927	-0.197732	0.843254	0.970175
D_0__Bacteria;D_1__Firmicutes;D_2__Clostridia;D_3__Clostridiales;D_4__Clostridiaceae 1;D_5__Clostridium sensu stricto 1;D_6__Clostridium perfringens	2.33278	-2.24451	3.36482	-0.667053	0.504738	0.970175
D_0__Bacteria;D_1__Firmicutes;D_2__Clostridia;D_3__Clostridiales;D_4__Lachnospiraceae;D_5__Blautia;__	7.24644	1.04929	2.20275	0.476352	0.633824	0.970175
D_0__Bacteria;D_1__Firmicutes;D_2__Clostridia;D_3__Clostridiales;D_4__Lachnospiraceae;D_5__CHKCI001;D_6__uncultured bacterium	1.9044	1.4686	3.33393	0.440501	0.659574	0.970175
D_0__Bacteria;D_1__Firmicutes;D_2__Clostridia;D_3__Clostridiales;D_4__Lachnospiraceae;D_5__Lachnoclostridium;Ambiguous_taxa	4.11444	1.96355	2.79959	0.701374	0.48307	0.970175
D_0__Bacteria;D_1__Firmicutes;D_2__Clostridia;D_3__Clostridiales;D_4__Lachnospiraceae;D_5__Sellimonas;__	11.2752	1.2625	1.75217	0.720539	0.471193	0.970175
D_0__Bacteria;D_1__Firmicutes;D_2__Clostridia;D_3__Clostridiales;D_4__Lachnospiraceae;D_5__Shuttleworthia;D_6__uncultured bacterium	1.46886	-0.233012	3.34519	-0.0696558	0.944468	0.970175
D_0__Bacteria;D_1__Firmicutes;D_2__Clostridia;D_3__Clostridiales;D_4__Lachnospiraceae;D_5__[Eubacterium] hallii group;D_6__uncultured bacterium	4.35704	1.9285	2.76418	0.697677	0.485379	0.970175
D_0__Bacteria;D_1__Firmicutes;D_2__Clostridia;D_3__Clostridiales;D_4__Lachnospiraceae;D_5__[Ruminococcus] torques group;Ambiguous_taxa	9.4712	-0.578785	1.82812	-0.316602	0.751546	0.970175
D_0__Bacteria;D_1__Firmicutes;D_2__Clostridia;D_3__Clostridiales;D_4__Lachnospiraceae;D_5__[Ruminococcus] torques group;__	20.6168	0.619111	1.55098	0.399175	0.689765	0.970175
D_0__Bacteria;D_1__Firmicutes;D_2__Clostridia;D_3__Clostridiales;D_4__Lachnospiraceae;D_5__uncultured;__	8.447	1.39643	2.3301	0.599301	0.548972	0.970175
D_0__Bacteria;D_1__Firmicutes;D_2__Clostridia;D_3__Clostridiales;D_4__Lachnospiraceae;__;__	36.4467	1.36006	1.08593	1.25243	0.210412	0.970175
D_0__Bacteria;D_1__Firmicutes;D_2__Clostridia;D_3__Clostridiales;D_4__Peptostreptococcaceae;D_5__Romboutsia;__	42.0576	1.20711	1.12024	1.07754	0.281237	0.970175
D_0__Bacteria;D_1__Firmicutes;D_2__Clostridia;D_3__Clostridiales;D_4__Peptostreptococcaceae;__;__	7.86305	2.10813	1.82582	1.15462	0.248246	0.970175
D_0__Bacteria;D_1__Firmicutes;D_2__Clostridia;D_3__Clostridiales;D_4__Ruminococcaceae;D_5__Faecalibacterium;D_6__uncultured bacterium	57.1241	0.848159	0.62212	1.36334	0.172777	0.970175
D_0__Bacteria;D_1__Firmicutes;D_2__Clostridia;D_3__Clostridiales;D_4__Ruminococcaceae;D_5__Ruminiclostridium;D_6__uncultured bacterium	1.95609	1.33632	3.32767	0.401579	0.687994	0.970175
D_0__Bacteria;D_1__Firmicutes;D_2__Clostridia;D_3__Clostridiales;D_4__Ruminococcaceae;D_5__Ruminococcaceae UCG-014;D_6__uncultured bacterium	11.1313	1.22816	1.96366	0.625444	0.53168	0.970175
D_0__Bacteria;D_1__Firmicutes;D_2__Clostridia;D_3__Clostridiales;D_4__Ruminococcaceae;D_5__Ruminococcaceae UCG-014;D_6__unidentified rumen bacterium JW32	3.63871	2.35615	2.62195	0.898622	0.368854	0.970175
D_0__Bacteria;D_1__Firmicutes;D_2__Clostridia;D_3__Clostridiales;D_4__Ruminococcaceae;D_5__Ruminococcaceae UCG-014;__	6.58081	0.180419	2.24662	0.0803071	0.935993	0.970175
D_0__Bacteria;D_1__Firmicutes;D_2__Clostridia;D_3__Clostridiales;D_4__Ruminococcaceae;D_5__[Eubacterium] coprostanoligenes group;D_6__uncultured bacterium	1.13314	-1.23362	3.41391	-0.361351	0.717837	0.970175
D_0__Bacteria;D_1__Firmicutes;D_2__Clostridia;D_3__Clostridiales;D_4__Ruminococcaceae;D_5__[Eubacterium] coprostanoligenes group;__	2.38391	0.892963	3.30221	0.270413	0.786842	0.970175
D_0__Bacteria;D_1__Firmicutes;D_2__Clostridia;D_3__Clostridiales;D_4__Ruminococcaceae;__;__	3.30314	1.01439	2.69374	0.376573	0.706491	0.970175
D_0__Bacteria;D_1__Firmicutes;D_2__Erysipelotrichia;D_3__Erysipelotrichales;D_4__Erysipelotrichaceae;D_5__Erysipelatoclostridium;Ambiguous_taxa	3.26507	-0.14431	2.72099	-0.0530356	0.957704	0.970175
D_0__Bacteria;D_1__Firmicutes;D_2__Erysipelotrichia;D_3__Erysipelotrichales;D_4__Erysipelotrichaceae;D_5__uncultured;D_6__Clostridiales bacterium 60-7e	2.89846	1.72976	3.13408	0.551921	0.581002	0.970175
D_0__Bacteria;D_1__Fusobacteria;D_2__Fusobacteriia;D_3__Fusobacteriales;D_4__Fusobacteriaceae;D_5__Fusobacterium;__	0.756339	0.87628	3.44096	0.254661	0.798985	0.970175
D_0__Bacteria;D_1__Proteobacteria;D_2__Alphaproteobacteria;D_3__Rhizobiales;D_4__Beijerinckiaceae;D_5__Methylobacterium;__	3.67645	2.37696	2.5989	0.9146	0.360402	0.970175
D_0__Bacteria;D_1__Proteobacteria;D_2__Alphaproteobacteria;D_3__Rhizobiales;D_4__Rhizobiaceae;D_5__Allorhizobium-Neorhizobium-Pararhizobium-Rhizobium;__	3.40346	1.24222	2.99382	0.414927	0.678195	0.970175
D_0__Bacteria;D_1__Proteobacteria;D_2__Alphaproteobacteria;D_3__Rhizobiales;D_4__Xanthobacteraceae;D_5__Bradyrhizobium;__	2.05329	2.31087	3.35798	0.688174	0.491343	0.970175
D_0__Bacteria;D_1__Proteobacteria;D_2__Alphaproteobacteria;D_3__Sphingomonadales;D_4__Sphingomonadaceae;D_5__Novosphingobium;__	17.9977	0.338281	1.24524	0.27166	0.785884	0.970175
D_0__Bacteria;D_1__Proteobacteria;D_2__Alphaproteobacteria;D_3__Sphingomonadales;D_4__Sphingomonadaceae;D_5__Sphingomonas;__	4.74982	0.279625	2.72604	0.102576	0.9183	0.970175
D_0__Bacteria;D_1__Proteobacteria;D_2__Gammaproteobacteria;D_3__Betaproteobacteriales;D_4__Burkholderiaceae;D_5__Achromobacter;__	1.13043	0.572856	3.37914	0.169527	0.865382	0.970175
D_0__Bacteria;D_1__Proteobacteria;D_2__Gammaproteobacteria;D_3__Betaproteobacteriales;D_4__Burkholderiaceae;D_5__Comamonas;__	10.7755	0.892263	1.51246	0.589941	0.555231	0.970175
D_0__Bacteria;D_1__Proteobacteria;D_2__Gammaproteobacteria;D_3__Betaproteobacteriales;D_4__Burkholderiaceae;__;__	131.852	0.777021	0.647062	1.20085	0.229811	0.970175
D_0__Bacteria;D_1__Proteobacteria;D_2__Gammaproteobacteria;D_3__Pseudomonadales;D_4__Moraxellaceae;D_5__Acinetobacter;__	31.1047	0.833276	1.09623	0.760132	0.447176	0.970175
D_0__Bacteria;D_1__Tenericutes;D_2__Mollicutes;D_3__Mollicutes RF39;D_4__uncultured bacterium;D_5__uncultured bacterium;D_6__uncultured bacterium	2.78072	2.81936	3.18664	0.884744	0.376295	0.970175

## Sheet: lt
Column1	baseMean	log2FoldChange	lfcSE	stat	pvalue	padj
D_0__Bacteria;D_1__Proteobacteria;D_2__Gammaproteobacteria;D_3__Vibrionales;D_4__Vibrionaceae;D_5__Vibrio;__	504.448	-6.22264	0.495465	-12.5592	3.5396e-36	1.62822e-34
D_0__Bacteria;D_1__Proteobacteria;D_2__Gammaproteobacteria;D_3__Oceanospirillales;D_4__Halomonadaceae;D_5__Halomonas;__	63.8633	-7.11562	1.08567	-6.55414	5.59628e-11	1.28714e-09
D_0__Archaea;D_1__Euryarchaeota;D_2__Methanobacteria;D_3__Methanobacteriales;D_4__Methanobacteriaceae;D_5__Methanobrevibacter;__	1.94924	-2.10838	3.38289	-0.62325	0.53312	0.991766
D_0__Bacteria;D_1__Actinobacteria;D_2__Actinobacteria;D_3__Micrococcales;D_4__Microbacteriaceae;D_5__Curtobacterium;__	5.82795	2.0905	2.60963	0.80107	0.423091	0.991766
D_0__Bacteria;D_1__Actinobacteria;D_2__Actinobacteria;D_3__Micrococcales;D_4__Microbacteriaceae;D_5__Microbacterium;__	3.06744	-1.158	3.06283	-0.37808	0.705371	0.991766
D_0__Bacteria;D_1__Bacteroidetes;D_2__Bacteroidia;D_3__Bacteroidales;D_4__Bacteroidaceae;D_5__Bacteroides;__	11.8972	-0.281508	1.27831	-0.220219	0.8257	0.991766
D_0__Bacteria;D_1__Bacteroidetes;D_2__Bacteroidia;D_3__Bacteroidales;D_4__Rikenellaceae;D_5__Millionella;D_6__Millionella massiliensis	1.73202	1.90342	3.3548	0.567372	0.570462	0.991766
D_0__Bacteria;D_1__Bacteroidetes;D_2__Bacteroidia;D_3__Bacteroidales;D_4__Rikenellaceae;D_5__Rikenellaceae RC9 gut group;D_6__uncultured bacterium	3.05106	-0.790945	2.65454	-0.297959	0.765734	0.991766
D_0__Bacteria;D_1__Bacteroidetes;D_2__Bacteroidia;D_3__Cytophagales;D_4__Spirosomaceae;D_5__Flectobacillus;Ambiguous_taxa	6.41904	0.97249	1.25606	0.774241	0.438788	0.991766
D_0__Bacteria;D_1__Bacteroidetes;D_2__Bacteroidia;D_3__Flavobacteriales;D_4__Weeksellaceae;D_5__Chryseobacterium;__	15.2655	0.489047	1.42078	0.344211	0.730688	0.991766
D_0__Bacteria;D_1__Bacteroidetes;D_2__Bacteroidia;D_3__Flavobacteriales;D_4__Weeksellaceae;D_5__Cloacibacterium;__	9.17065	1.82598	1.6114	1.13316	0.257145	0.991766
D_0__Bacteria;D_1__Bacteroidetes;D_2__Bacteroidia;D_3__Flavobacteriales;D_4__Weeksellaceae;D_5__Empedobacter;Ambiguous_taxa	5.10241	1.57215	2.6936	0.58366	0.559449	0.991766
D_0__Bacteria;D_1__Deinococcus-Thermus;D_2__Deinococci;D_3__Deinococcales;D_4__Deinococcaceae;D_5__Deinococcus;Ambiguous_taxa	1.95874	-0.807158	3.32377	-0.242844	0.808126	0.991766
D_0__Bacteria;D_1__Firmicutes;D_2__Bacilli;D_3__Bacillales;D_4__Staphylococcaceae;D_5__Staphylococcus;__	1.94435	2.66909	3.37939	0.789814	0.429636	0.991766
D_0__Bacteria;D_1__Firmicutes;D_2__Bacilli;D_3__Lactobacillales;D_4__Enterococcaceae;D_5__Enterococcus;__	2.12755	-0.973716	3.32143	-0.293162	0.769398	0.991766
D_0__Bacteria;D_1__Firmicutes;D_2__Bacilli;D_3__Lactobacillales;D_4__Lactobacillaceae;D_5__Lactobacillus;D_6__Lactobacillus reuteri	459.807	0.335521	0.66792	0.502336	0.615431	0.991766
D_0__Bacteria;D_1__Firmicutes;D_2__Bacilli;D_3__Lactobacillales;D_4__Lactobacillaceae;D_5__Lactobacillus;D_6__Lactobacillus salivarius	903.027	0.033295	3.22611	0.0103205	0.991766	0.991766
D_0__Bacteria;D_1__Firmicutes;D_2__Bacilli;D_3__Lactobacillales;D_4__Lactobacillaceae;D_5__Lactobacillus;D_6__Lactobacillus vaginalis	671.48	0.0431079	0.371539	0.116025	0.907633	0.991766
D_0__Bacteria;D_1__Firmicutes;D_2__Bacilli;D_3__Lactobacillales;D_4__Lactobacillaceae;D_5__Lactobacillus;__	14958.9	0.172	0.37324	0.460828	0.644922	0.991766
D_0__Bacteria;D_1__Firmicutes;D_2__Bacilli;D_3__Lactobacillales;D_4__Streptococcaceae;D_5__Lactococcus;__	3.44994	0.72354	2.54085	0.284763	0.775826	0.991766
D_0__Bacteria;D_1__Firmicutes;D_2__Bacilli;D_3__Lactobacillales;D_4__Streptococcaceae;D_5__Streptococcus;__	974.248	0.767205	0.767696	0.99936	0.31762	0.991766
D_0__Bacteria;D_1__Firmicutes;D_2__Clostridia;D_3__Clostridiales;D_4__Clostridiaceae 1;D_5__Clostridium sensu stricto 1;D_6__Clostridium perfringens	2.3497	1.73347	3.27455	0.529377	0.596544	0.991766
D_0__Bacteria;D_1__Firmicutes;D_2__Clostridia;D_3__Clostridiales;D_4__Lachnospiraceae;D_5__Blautia;__	9.10083	1.3846	1.55956	0.887816	0.37464	0.991766
D_0__Bacteria;D_1__Firmicutes;D_2__Clostridia;D_3__Clostridiales;D_4__Lachnospiraceae;D_5__Sellimonas;__	5.80314	0.246343	2.33744	0.10539	0.916066	0.991766
D_0__Bacteria;D_1__Firmicutes;D_2__Clostridia;D_3__Clostridiales;D_4__Lachnospiraceae;D_5__[Eubacterium] hallii group;__	0.806182	0.469836	3.42499	0.137179	0.89089	0.991766
D_0__Bacteria;D_1__Firmicutes;D_2__Clostridia;D_3__Clostridiales;D_4__Lachnospiraceae;D_5__[Ruminococcus] torques group;__	15.7089	0.993342	2.01707	0.492469	0.622388	0.991766
D_0__Bacteria;D_1__Firmicutes;D_2__Clostridia;D_3__Clostridiales;D_4__Lachnospiraceae;__;__	14.7422	0.740237	1.3426	0.551347	0.581396	0.991766
D_0__Bacteria;D_1__Firmicutes;D_2__Clostridia;D_3__Clostridiales;D_4__Peptostreptococcaceae;D_5__Romboutsia;__	34.76	1.79699	1.33446	1.34661	0.178107	0.991766
D_0__Bacteria;D_1__Firmicutes;D_2__Clostridia;D_3__Clostridiales;D_4__Peptostreptococcaceae;__;__	3.49858	0.349675	2.97139	0.117681	0.906321	0.991766
D_0__Bacteria;D_1__Firmicutes;D_2__Clostridia;D_3__Clostridiales;D_4__Ruminococcaceae;D_5__Faecalibacterium;D_6__uncultured bacterium	34.3621	0.39764	0.803036	0.495171	0.62048	0.991766
D_0__Bacteria;D_1__Firmicutes;D_2__Clostridia;D_3__Clostridiales;D_4__Ruminococcaceae;D_5__Ruminococcaceae UCG-014;D_6__uncultured bacterium	6.44199	-0.0240041	2.00206	-0.0119897	0.990434	0.991766
D_0__Bacteria;D_1__Firmicutes;D_2__Clostridia;D_3__Clostridiales;D_4__Ruminococcaceae;D_5__Ruminococcaceae UCG-014;D_6__unidentified rumen bacterium JW32	3.68476	1.07425	2.20615	0.486934	0.626305	0.991766
D_0__Bacteria;D_1__Firmicutes;D_2__Clostridia;D_3__Clostridiales;D_4__Ruminococcaceae;D_5__Ruminococcaceae UCG-014;__	4.84107	1.89379	2.70592	0.699868	0.48401	0.991766
D_0__Bacteria;D_1__Firmicutes;D_2__Clostridia;D_3__Clostridiales;D_4__Ruminococcaceae;D_5__Subdoligranulum;__	8.39557	2.08274	1.48249	1.4049	0.160052	0.991766
D_0__Bacteria;D_1__Firmicutes;D_2__Erysipelotrichia;D_3__Erysipelotrichales;D_4__Erysipelotrichaceae;D_5__Erysipelatoclostridium;__	2.18904	-0.835169	3.31554	-0.251895	0.801122	0.991766
D_0__Bacteria;D_1__Firmicutes;D_2__Negativicutes;D_3__Selenomonadales;D_4__Acidaminococcaceae;D_5__Phascolarctobacterium;__	1.69956	0.257804	3.32448	0.0775473	0.938188	0.991766
D_0__Bacteria;D_1__Proteobacteria;D_2__Alphaproteobacteria;D_3__Rhizobiales;D_4__Xanthobacteraceae;D_5__Bradyrhizobium;__	1.63949	2.62939	3.3978	0.77385	0.43902	0.991766
D_0__Bacteria;D_1__Proteobacteria;D_2__Alphaproteobacteria;D_3__Sphingomonadales;D_4__Sphingomonadaceae;D_5__Novosphingobium;__	16.6903	1.07004	2.00577	0.53348	0.593701	0.991766
D_0__Bacteria;D_1__Proteobacteria;D_2__Alphaproteobacteria;D_3__Sphingomonadales;D_4__Sphingomonadaceae;D_5__Sphingomonas;__	2.06937	-0.231314	3.30985	-0.0698866	0.944284	0.991766
D_0__Bacteria;D_1__Proteobacteria;D_2__Gammaproteobacteria;D_3__Betaproteobacteriales;D_4__Burkholderiaceae;D_5__Comamonas;__	2.55055	0.0491387	3.29225	0.0149256	0.988092	0.991766
D_0__Bacteria;D_1__Proteobacteria;D_2__Gammaproteobacteria;D_3__Betaproteobacteriales;D_4__Burkholderiaceae;D_5__Massilia;__	1.01535	-0.84679	3.40855	-0.248432	0.803801	0.991766
D_0__Bacteria;D_1__Proteobacteria;D_2__Gammaproteobacteria;D_3__Betaproteobacteriales;D_4__Burkholderiaceae;__;__	93.5528	0.0980384	0.509426	0.192449	0.847391	0.991766
D_0__Bacteria;D_1__Proteobacteria;D_2__Gammaproteobacteria;D_3__Enterobacteriales;D_4__Enterobacteriaceae;D_5__Escherichia-Shigella;__	10.0803	1.99572	1.48744	1.34171	0.17969	0.991766
D_0__Bacteria;D_1__Proteobacteria;D_2__Gammaproteobacteria;D_3__Enterobacteriales;D_4__Enterobacteriaceae;__;__	61.8028	-0.956162	1.00801	-0.948566	0.342841	0.991766
D_0__Bacteria;D_1__Proteobacteria;D_2__Gammaproteobacteria;D_3__Pseudomonadales;D_4__Moraxellaceae;D_5__Acinetobacter;__	22.0299	0.704225	1.26422	0.557045	0.577497	0.991766
D_0__Bacteria;D_1__Proteobacteria;D_2__Gammaproteobacteria;D_3__Pseudomonadales;D_4__Pseudomonadaceae;D_5__Pseudomonas;__	45.9662	-1.41867	0.910786	-1.55763	0.119321	0.991766

## Sheet: lv
Column1	baseMean	log2FoldChange	lfcSE	stat	pvalue	padj
D_0__Bacteria;D_1__Proteobacteria;D_2__Gammaproteobacteria;D_3__Vibrionales;D_4__Vibrionaceae;D_5__Vibrio;__	1061.54	-7.34651	0.7314	-10.0444	9.71899e-24	1.30234e-21
D_0__Bacteria;D_1__Proteobacteria;D_2__Gammaproteobacteria;D_3__Alteromonadales;D_4__Pseudoalteromonadaceae;D_5__Pseudoalteromonas;__	77.1724	-8.99511	1.13659	-7.91412	2.49002e-15	1.66831e-13
D_0__Bacteria;D_1__Proteobacteria;D_2__Gammaproteobacteria;D_3__Xanthomonadales;D_4__Xanthomonadaceae;D_5__Stenotrophomonas;__	78.3709	-6.66101	1.1168	-5.96438	2.45557e-09	1.09682e-07
D_0__Bacteria;D_1__Firmicutes;D_2__Clostridia;D_3__Clostridiales;D_4__Ruminococcaceae;D_5__Subdoligranulum;__	38.1985	1.97887	0.534415	3.70287	0.000213173	0.00571303
D_0__Bacteria;D_1__Proteobacteria;D_2__Alphaproteobacteria;D_3__Rhizobiales;D_4__Rhizobiaceae;D_5__Ochrobactrum;__	6.5292	-5.12599	1.36872	-3.7451	0.000180321	0.00571303
D_0__Bacteria;D_1__Firmicutes;D_2__Clostridia;D_3__Clostridiales;D_4__Peptostreptococcaceae;__;__	8.28835	5.09091	1.42966	3.56091	0.000369567	0.00825367
D_0__Bacteria;D_1__Firmicutes;D_2__Clostridia;D_3__Clostridiales;D_4__Peptostreptococcaceae;D_5__Romboutsia;__	41.6645	2.46144	0.762199	3.22939	0.00124055	0.0237477
D_0__Bacteria;D_1__Bacteroidetes;D_2__Bacteroidia;D_3__Flavobacteriales;D_4__Flavobacteriaceae;D_5__Flavobacterium;__	6.2045	-3.4342	1.25094	-2.74529	0.00604574	0.101266
D_0__Bacteria;D_1__Proteobacteria;D_2__Gammaproteobacteria;D_3__Enterobacteriales;D_4__Enterobacteriaceae;__;__	117.284	-2.01702	0.823194	-2.45023	0.0142764	0.21256
D_0__Bacteria;D_1__Bacteroidetes;D_2__Bacteroidia;D_3__Bacteroidales;D_4__Bacteroidaceae;D_5__Bacteroides;__	26.6592	2.79778	1.17347	2.3842	0.0171163	0.229358
D_0__Bacteria;D_1__Proteobacteria;D_2__Alphaproteobacteria;D_3__Caulobacterales;D_4__Caulobacteraceae;D_5__Brevundimonas;__	4.41693	5.17006	2.271	2.27656	0.0228128	0.277901
D_0__Bacteria;D_1__Proteobacteria;D_2__Alphaproteobacteria;D_3__Rhizobiales;D_4__Beijerinckiaceae;D_5__Methylobacterium;__	4.09419	4.15528	2.2798	1.82265	0.0683565	0.763314
D_0__Bacteria;D_1__Actinobacteria;D_2__Actinobacteria;D_3__Actinomycetales;D_4__Actinomycetaceae;D_5__Actinomyces;__	5.20366	-3.05048	1.7695	-1.72392	0.0847219	0.873288
D_0__Archaea;D_1__Euryarchaeota;D_2__Methanobacteria;D_3__Methanobacteriales;D_4__Methanobacteriaceae;D_5__Methanobrevibacter;__	1.75201	1.12782	2.56208	0.440198	0.659794	0.997941
D_0__Bacteria;D_1__Actinobacteria;D_2__Actinobacteria;D_3__Micrococcales;D_4__Micrococcaceae;D_5__Rothia;Ambiguous_taxa	2.63531	1.25854	2.82754	0.4451	0.656247	0.997941
D_0__Bacteria;D_1__Actinobacteria;D_2__Coriobacteriia;D_3__Coriobacteriales;D_4__Coriobacteriaceae;D_5__Collinsella;D_6__uncultured bacterium	1.15431	1.13806	3.04622	0.373599	0.708703	0.997941
D_0__Bacteria;D_1__Actinobacteria;D_2__Coriobacteriia;D_3__Coriobacteriales;D_4__Eggerthellaceae;D_5__CHKCI002;Ambiguous_taxa	3.88865	1.12334	1.24881	0.899525	0.368373	0.997941
D_0__Bacteria;D_1__Bacteroidetes;D_2__Bacteroidia;D_3__Bacteroidales;D_4__Bacteroidaceae;D_5__Bacteroides;D_6__Bacteroides uniformis	1.06459	-0.785758	3.01641	-0.260495	0.794482	0.997941
D_0__Bacteria;D_1__Bacteroidetes;D_2__Bacteroidia;D_3__Bacteroidales;D_4__Barnesiellaceae;D_5__Barnesiella;__	2.73663	-3.28801	2.7072	-1.21454	0.224541	0.997941
D_0__Bacteria;D_1__Bacteroidetes;D_2__Bacteroidia;D_3__Bacteroidales;D_4__Marinifilaceae;D_5__Odoribacter;__	0.822848	0.216976	3.06187	0.0708639	0.943506	0.997941
D_0__Bacteria;D_1__Bacteroidetes;D_2__Bacteroidia;D_3__Bacteroidales;D_4__Rikenellaceae;D_5__Alistipes;__	7.31251	-1.04358	2.21164	-0.471859	0.637028	0.997941
D_0__Bacteria;D_1__Bacteroidetes;D_2__Bacteroidia;D_3__Bacteroidales;D_4__Rikenellaceae;D_5__Millionella;D_6__Millionella massiliensis	14.2804	-1.03972	1.21021	-0.859124	0.390272	0.997941
D_0__Bacteria;D_1__Bacteroidetes;D_2__Bacteroidia;D_3__Bacteroidales;D_4__Rikenellaceae;D_5__Rikenellaceae RC9 gut group;D_6__uncultured bacterium	4.85367	-0.405698	2.23467	-0.181547	0.855938	0.997941
D_0__Bacteria;D_1__Bacteroidetes;D_2__Bacteroidia;D_3__Cytophagales;D_4__Hymenobacteraceae;D_5__Hymenobacter;__	1.52883	-0.55489	3.01654	-0.183949	0.854053	0.997941
D_0__Bacteria;D_1__Bacteroidetes;D_2__Bacteroidia;D_3__Cytophagales;D_4__Spirosomaceae;D_5__Flectobacillus;Ambiguous_taxa	13.0398	-1.28576	1.48759	-0.864324	0.38741	0.997941
D_0__Bacteria;D_1__Bacteroidetes;D_2__Bacteroidia;D_3__Flavobacteriales;D_4__Weeksellaceae;D_5__Chryseobacterium;__	41.2007	-0.673145	1.0186	-0.660855	0.508705	0.997941
D_0__Bacteria;D_1__Bacteroidetes;D_2__Bacteroidia;D_3__Flavobacteriales;D_4__Weeksellaceae;D_5__Cloacibacterium;__	47.1219	-0.169922	1.04311	-0.1629	0.870597	0.997941
D_0__Bacteria;D_1__Bacteroidetes;D_2__Bacteroidia;D_3__Flavobacteriales;D_4__Weeksellaceae;D_5__Empedobacter;Ambiguous_taxa	46.467	0.327469	1.67529	0.19547	0.845025	0.997941
D_0__Bacteria;D_1__Deinococcus-Thermus;D_2__Deinococci;D_3__Deinococcales;D_4__Deinococcaceae;D_5__Deinococcus;Ambiguous_taxa	0.46786	0.614905	3.06675	0.200507	0.841084	0.997941
D_0__Bacteria;D_1__Firmicutes;D_2__Bacilli;D_3__Bacillales;D_4__Bacillaceae;D_5__Bacillus;__	8.34379	-0.992042	1.49167	-0.665054	0.506016	0.997941
D_0__Bacteria;D_1__Firmicutes;D_2__Bacilli;D_3__Bacillales;D_4__Listeriaceae;D_5__Listeria;__	1.31525	-0.790817	3.02166	-0.261716	0.79354	0.997941
D_0__Bacteria;D_1__Firmicutes;D_2__Bacilli;D_3__Bacillales;D_4__Staphylococcaceae;D_5__Staphylococcus;__	10.6238	2.03905	1.51534	1.34561	0.178429	0.997941
D_0__Bacteria;D_1__Firmicutes;D_2__Bacilli;D_3__Lactobacillales;D_4__Lactobacillaceae;D_5__Lactobacillus;D_6__Lactobacillus fermentum	4.6544	0.267078	2.22299	0.120144	0.904369	0.997941
D_0__Bacteria;D_1__Firmicutes;D_2__Bacilli;D_3__Lactobacillales;D_4__Lactobacillaceae;D_5__Lactobacillus;D_6__Lactobacillus reuteri	1344.9	-1.09976	1.09586	-1.00356	0.31559	0.997941
D_0__Bacteria;D_1__Firmicutes;D_2__Bacilli;D_3__Lactobacillales;D_4__Lactobacillaceae;D_5__Lactobacillus;D_6__Lactobacillus salivarius	376.64	-0.37718	1.20141	-0.313948	0.753561	0.997941
D_0__Bacteria;D_1__Firmicutes;D_2__Bacilli;D_3__Lactobacillales;D_4__Lactobacillaceae;D_5__Lactobacillus;D_6__Lactobacillus vaginalis	456.851	-1.0599	1.14939	-0.92214	0.356456	0.997941
D_0__Bacteria;D_1__Firmicutes;D_2__Bacilli;D_3__Lactobacillales;D_4__Lactobacillaceae;D_5__Lactobacillus;__	18513.4	-1.08676	0.92993	-1.16865	0.242545	0.997941
D_0__Bacteria;D_1__Firmicutes;D_2__Bacilli;D_3__Lactobacillales;D_4__Streptococcaceae;D_5__Lactococcus;__	7.18447	0.539381	1.66152	0.32463	0.745461	0.997941
D_0__Bacteria;D_1__Firmicutes;D_2__Bacilli;D_3__Lactobacillales;D_4__Streptococcaceae;D_5__Streptococcus;__	998.451	0.544481	0.763014	0.713592	0.475479	0.997941
D_0__Bacteria;D_1__Firmicutes;D_2__Clostridia;D_3__Clostridiales;D_4__Christensenellaceae;D_5__Christensenellaceae R-7 group;D_6__uncultured bacterium	0.921947	-0.501195	2.68259	-0.186833	0.851792	0.997941
D_0__Bacteria;D_1__Firmicutes;D_2__Clostridia;D_3__Clostridiales;D_4__Christensenellaceae;D_5__Christensenellaceae R-7 group;D_6__uncultured prokaryote	1.03244	-1.0124	1.94927	-0.519377	0.603498	0.997941
D_0__Bacteria;D_1__Firmicutes;D_2__Clostridia;D_3__Clostridiales;D_4__Christensenellaceae;D_5__Christensenellaceae R-7 group;__	1.20473	-0.373616	1.91719	-0.194877	0.84549	0.997941
D_0__Bacteria;D_1__Firmicutes;D_2__Clostridia;D_3__Clostridiales;D_4__Clostridiaceae 1;D_5__Clostridium sensu stricto 1;D_6__Clostridium perfringens	1.44853	-0.574064	2.4954	-0.230049	0.818054	0.997941
D_0__Bacteria;D_1__Firmicutes;D_2__Clostridia;D_3__Clostridiales;D_4__Clostridiaceae 1;D_5__Clostridium sensu stricto 1;__	0.498058	0.363632	3.05986	0.118839	0.905403	0.997941
D_0__Bacteria;D_1__Firmicutes;D_2__Clostridia;D_3__Clostridiales;D_4__Clostridiales vadinBB60 group;D_5__uncultured Clostridia bacterium;D_6__uncultured Clostridia bacterium	0.168445	-0.437558	3.06786	-0.142626	0.886585	0.997941
D_0__Bacteria;D_1__Firmicutes;D_2__Clostridia;D_3__Clostridiales;D_4__Clostridiales vadinBB60 group;D_5__uncultured bacterium;D_6__uncultured bacterium	1.33828	-0.713522	2.52732	-0.282323	0.777696	0.997941
D_0__Bacteria;D_1__Firmicutes;D_2__Clostridia;D_3__Clostridiales;D_4__Defluviitaleaceae;D_5__Defluviitaleaceae UCG-011;D_6__uncultured bacterium	3.10348	0.570997	1.62765	0.350811	0.72573	0.997941
D_0__Bacteria;D_1__Firmicutes;D_2__Clostridia;D_3__Clostridiales;D_4__Family XIII;D_5__Family XIII AD3011 group;D_6__uncultured bacterium	0.851247	1.85147	3.03968	0.609099	0.542459	0.997941
D_0__Bacteria;D_1__Firmicutes;D_2__Clostridia;D_3__Clostridiales;D_4__Lachnospiraceae;D_5__Anaerostipes;D_6__uncultured bacterium	2.44741	-1.94173	2.62565	-0.739525	0.459588	0.997941
D_0__Bacteria;D_1__Firmicutes;D_2__Clostridia;D_3__Clostridiales;D_4__Lachnospiraceae;D_5__Anaerostipes;__	3.17038	0.363291	2.18683	0.166127	0.868057	0.997941
D_0__Bacteria;D_1__Firmicutes;D_2__Clostridia;D_3__Clostridiales;D_4__Lachnospiraceae;D_5__Blautia;__	21.6143	0.323958	0.752939	0.430258	0.667008	0.997941
D_0__Bacteria;D_1__Firmicutes;D_2__Clostridia;D_3__Clostridiales;D_4__Lachnospiraceae;D_5__CAG-56;D_6__uncultured bacterium	0.964362	-0.552294	3.01866	-0.18296	0.854829	0.997941
D_0__Bacteria;D_1__Firmicutes;D_2__Clostridia;D_3__Clostridiales;D_4__Lachnospiraceae;D_5__CHKCI001;D_6__uncultured bacterium	6.91156	1.38532	1.18585	1.16821	0.24272	0.997941
D_0__Bacteria;D_1__Firmicutes;D_2__Clostridia;D_3__Clostridiales;D_4__Lachnospiraceae;D_5__CHKCI001;D_6__uncultured organism	0.230482	0.553109	3.07525	0.179858	0.857264	0.997941
D_0__Bacteria;D_1__Firmicutes;D_2__Clostridia;D_3__Clostridiales;D_4__Lachnospiraceae;D_5__Eisenbergiella;D_6__uncultured bacterium	11.1487	1.01721	1.04733	0.971244	0.331427	0.997941
D_0__Bacteria;D_1__Firmicutes;D_2__Clostridia;D_3__Clostridiales;D_4__Lachnospiraceae;D_5__GCA-900066575;__	0.998205	0.725167	3.01638	0.24041	0.810013	0.997941
D_0__Bacteria;D_1__Firmicutes;D_2__Clostridia;D_3__Clostridiales;D_4__Lachnospiraceae;D_5__Lachnoclostridium;Ambiguous_taxa	0.887443	-1.30641	3.02146	-0.432377	0.665467	0.997941
D_0__Bacteria;D_1__Firmicutes;D_2__Clostridia;D_3__Clostridiales;D_4__Lachnospiraceae;D_5__Lachnoclostridium;__	0.950747	0.749598	3.01766	0.248404	0.803822	0.997941
D_0__Bacteria;D_1__Firmicutes;D_2__Clostridia;D_3__Clostridiales;D_4__Lachnospiraceae;D_5__Lachnospiraceae NK4A136 group;__	1.5828	-0.857225	1.93532	-0.442936	0.657812	0.997941
D_0__Bacteria;D_1__Firmicutes;D_2__Clostridia;D_3__Clostridiales;D_4__Lachnospiraceae;D_5__Marvinbryantia;D_6__uncultured organism	3.78142	1.74583	1.35742	1.28614	0.198395	0.997941
D_0__Bacteria;D_1__Firmicutes;D_2__Clostridia;D_3__Clostridiales;D_4__Lachnospiraceae;D_5__Marvinbryantia;__	0.385229	-2.26605	3.04421	-0.744383	0.456645	0.997941
D_0__Bacteria;D_1__Firmicutes;D_2__Clostridia;D_3__Clostridiales;D_4__Lachnospiraceae;D_5__Sellimonas;Ambiguous_taxa	2.4381	-0.614372	1.50744	-0.40756	0.683597	0.997941
D_0__Bacteria;D_1__Firmicutes;D_2__Clostridia;D_3__Clostridiales;D_4__Lachnospiraceae;D_5__Sellimonas;__	29.164	0.182687	0.852644	0.21426	0.830344	0.997941
D_0__Bacteria;D_1__Firmicutes;D_2__Clostridia;D_3__Clostridiales;D_4__Lachnospiraceae;D_5__Shuttleworthia;D_6__uncultured bacterium	1.06089	0.861699	2.65137	0.325002	0.74518	0.997941
D_0__Bacteria;D_1__Firmicutes;D_2__Clostridia;D_3__Clostridiales;D_4__Lachnospiraceae;D_5__Tyzzerella;__	2.59192	1.00994	1.81776	0.555592	0.57849	0.997941
D_0__Bacteria;D_1__Firmicutes;D_2__Clostridia;D_3__Clostridiales;D_4__Lachnospiraceae;D_5__[Eubacterium] hallii group;D_6__uncultured bacterium	7.37139	0.571516	1.17576	0.486082	0.626909	0.997941
D_0__Bacteria;D_1__Firmicutes;D_2__Clostridia;D_3__Clostridiales;D_4__Lachnospiraceae;D_5__[Ruminococcus] torques group;Ambiguous_taxa	11.6814	-0.861937	1.05771	-0.814906	0.415126	0.997941
D_0__Bacteria;D_1__Firmicutes;D_2__Clostridia;D_3__Clostridiales;D_4__Lachnospiraceae;D_5__[Ruminococcus] torques group;__	26.493	0.742051	1.20837	0.614092	0.539154	0.997941
D_0__Bacteria;D_1__Firmicutes;D_2__Clostridia;D_3__Clostridiales;D_4__Lachnospiraceae;__;__	85.7433	0.430783	0.469174	0.918174	0.358528	0.997941
D_0__Bacteria;D_1__Firmicutes;D_2__Clostridia;D_3__Clostridiales;D_4__Peptococcaceae;D_5__Peptococcus;D_6__uncultured organism	0.27198	0.31073	3.06541	0.101367	0.919259	0.997941
D_0__Bacteria;D_1__Firmicutes;D_2__Clostridia;D_3__Clostridiales;D_4__Ruminococcaceae;D_5__Anaerofilum;D_6__uncultured bacterium	0.436004	-0.13932	3.04696	-0.0457242	0.96353	0.997941
D_0__Bacteria;D_1__Firmicutes;D_2__Clostridia;D_3__Clostridiales;D_4__Ruminococcaceae;D_5__Butyricicoccus;__	8.73299	0.302597	0.812521	0.372418	0.709582	0.997941
D_0__Bacteria;D_1__Firmicutes;D_2__Clostridia;D_3__Clostridiales;D_4__Ruminococcaceae;D_5__DTU089;__	0.485103	0.488985	3.06316	0.159634	0.873169	0.997941
D_0__Bacteria;D_1__Firmicutes;D_2__Clostridia;D_3__Clostridiales;D_4__Ruminococcaceae;D_5__Faecalibacterium;D_6__uncultured bacterium	134.252	0.118956	0.404908	0.293786	0.768921	0.997941
D_0__Bacteria;D_1__Firmicutes;D_2__Clostridia;D_3__Clostridiales;D_4__Ruminococcaceae;D_5__Flavonifractor;D_6__uncultured bacterium	1.55763	0.13515	2.52352	0.0535561	0.957289	0.997941
D_0__Bacteria;D_1__Firmicutes;D_2__Clostridia;D_3__Clostridiales;D_4__Ruminococcaceae;D_5__GCA-900066225;Ambiguous_taxa	0.150438	0.135309	3.0789	0.0439471	0.964947	0.997941
D_0__Bacteria;D_1__Firmicutes;D_2__Clostridia;D_3__Clostridiales;D_4__Ruminococcaceae;D_5__Hydrogenoanaerobacterium;D_6__uncultured bacterium	1.48351	-1.05935	1.61144	-0.657393	0.510928	0.997941
D_0__Bacteria;D_1__Firmicutes;D_2__Clostridia;D_3__Clostridiales;D_4__Ruminococcaceae;D_5__Intestinimonas;D_6__uncultured bacterium	8.35715	-0.80883	1.27242	-0.635662	0.524997	0.997941
D_0__Bacteria;D_1__Firmicutes;D_2__Clostridia;D_3__Clostridiales;D_4__Ruminococcaceae;D_5__Negativibacillus;D_6__uncultured bacterium	4.57557	-0.68396	1.49035	-0.458925	0.646288	0.997941
D_0__Bacteria;D_1__Firmicutes;D_2__Clostridia;D_3__Clostridiales;D_4__Ruminococcaceae;D_5__Oscillibacter;D_6__uncultured bacterium	0.760988	-0.535848	3.02677	-0.177036	0.85948	0.997941
D_0__Bacteria;D_1__Firmicutes;D_2__Clostridia;D_3__Clostridiales;D_4__Ruminococcaceae;D_5__Oscillibacter;D_6__uncultured organism	0.572277	-1.73114	3.03675	-0.570061	0.568636	0.997941
D_0__Bacteria;D_1__Firmicutes;D_2__Clostridia;D_3__Clostridiales;D_4__Ruminococcaceae;D_5__Ruminiclostridium 5;D_6__uncultured bacterium	2.03579	-1.75345	2.03055	-0.863533	0.387844	0.997941
D_0__Bacteria;D_1__Firmicutes;D_2__Clostridia;D_3__Clostridiales;D_4__Ruminococcaceae;D_5__Ruminiclostridium 9;__	1.26055	2.19849	2.52323	0.871303	0.383589	0.997941
D_0__Bacteria;D_1__Firmicutes;D_2__Clostridia;D_3__Clostridiales;D_4__Ruminococcaceae;D_5__Ruminiclostridium;D_6__uncultured bacterium	1.98778	-1.78567	1.71919	-1.03867	0.298959	0.997941
D_0__Bacteria;D_1__Firmicutes;D_2__Clostridia;D_3__Clostridiales;D_4__Ruminococcaceae;D_5__Ruminococcaceae NK4A214 group;D_6__uncultured organism	3.53751	-0.229548	1.52336	-0.150685	0.880224	0.997941
D_0__Bacteria;D_1__Firmicutes;D_2__Clostridia;D_3__Clostridiales;D_4__Ruminococcaceae;D_5__Ruminococcaceae UCG-004;D_6__uncultured bacterium	0.413574	0.157289	3.05046	0.0515623	0.958877	0.997941
D_0__Bacteria;D_1__Firmicutes;D_2__Clostridia;D_3__Clostridiales;D_4__Ruminococcaceae;D_5__Ruminococcaceae UCG-004;D_6__uncultured rumen bacterium	1.83862	0.931252	2.12724	0.437775	0.661549	0.997941
D_0__Bacteria;D_1__Firmicutes;D_2__Clostridia;D_3__Clostridiales;D_4__Ruminococcaceae;D_5__Ruminococcaceae UCG-005;D_6__uncultured organism	4.81218	-0.130831	2.28991	-0.0571336	0.954439	0.997941
D_0__Bacteria;D_1__Firmicutes;D_2__Clostridia;D_3__Clostridiales;D_4__Ruminococcaceae;D_5__Ruminococcaceae UCG-005;__	1.0501	-1.53006	3.0173	-0.507096	0.612088	0.997941
D_0__Bacteria;D_1__Firmicutes;D_2__Clostridia;D_3__Clostridiales;D_4__Ruminococcaceae;D_5__Ruminococcaceae UCG-013;D_6__uncultured bacterium	4.25664	1.35595	1.2254	1.10654	0.268494	0.997941
D_0__Bacteria;D_1__Firmicutes;D_2__Clostridia;D_3__Clostridiales;D_4__Ruminococcaceae;D_5__Ruminococcaceae UCG-014;D_6__uncultured bacterium	24.0676	-0.0295813	0.938462	-0.0315211	0.974854	0.997941
D_0__Bacteria;D_1__Firmicutes;D_2__Clostridia;D_3__Clostridiales;D_4__Ruminococcaceae;D_5__Ruminococcaceae UCG-014;D_6__uncultured organism	3.90483	0.345096	2.36179	0.146116	0.88383	0.997941
D_0__Bacteria;D_1__Firmicutes;D_2__Clostridia;D_3__Clostridiales;D_4__Ruminococcaceae;D_5__Ruminococcaceae UCG-014;D_6__uncultured rumen bacterium	1.37384	0.824556	2.53713	0.324995	0.745185	0.997941
D_0__Bacteria;D_1__Firmicutes;D_2__Clostridia;D_3__Clostridiales;D_4__Ruminococcaceae;D_5__Ruminococcaceae UCG-014;D_6__unidentified rumen bacterium JW32	15.4733	0.707263	0.981846	0.72034	0.471316	0.997941
D_0__Bacteria;D_1__Firmicutes;D_2__Clostridia;D_3__Clostridiales;D_4__Ruminococcaceae;D_5__Ruminococcaceae UCG-014;__	11.85	1.56569	1.18048	1.32632	0.184734	0.997941
D_0__Bacteria;D_1__Firmicutes;D_2__Clostridia;D_3__Clostridiales;D_4__Ruminococcaceae;D_5__Ruminococcus 1;__	3.47493	-3.02647	2.05054	-1.47594	0.13996	0.997941
D_0__Bacteria;D_1__Firmicutes;D_2__Clostridia;D_3__Clostridiales;D_4__Ruminococcaceae;D_5__Ruminococcus 2;__	0.115082	-0.969077	3.06948	-0.315714	0.75222	0.997941
D_0__Bacteria;D_1__Firmicutes;D_2__Clostridia;D_3__Clostridiales;D_4__Ruminococcaceae;D_5__Subdoligranulum;Ambiguous_taxa	1.24533	0.548296	2.55285	0.214778	0.82994	0.997941
D_0__Bacteria;D_1__Firmicutes;D_2__Clostridia;D_3__Clostridiales;D_4__Ruminococcaceae;D_5__[Eubacterium] coprostanoligenes group;D_6__uncultured bacterium	0.75219	0.0708782	2.81456	0.0251826	0.979909	0.997941
D_0__Bacteria;D_1__Firmicutes;D_2__Clostridia;D_3__Clostridiales;D_4__Ruminococcaceae;D_5__[Eubacterium] coprostanoligenes group;__	2.14955	2.73926	2.78205	0.98462	0.324811	0.997941
D_0__Bacteria;D_1__Firmicutes;D_2__Clostridia;D_3__Clostridiales;D_4__Ruminococcaceae;D_5__uncultured;D_6__Gorbachella massiliensis	1.88567	-0.831661	1.81781	-0.457506	0.647308	0.997941
D_0__Bacteria;D_1__Firmicutes;D_2__Clostridia;D_3__Clostridiales;D_4__Ruminococcaceae;D_5__uncultured;D_6__human gut metagenome	1.12193	0.307131	2.27025	0.135285	0.892387	0.997941
D_0__Bacteria;D_1__Firmicutes;D_2__Clostridia;D_3__Clostridiales;D_4__Ruminococcaceae;D_5__uncultured;__	2.92577	-0.378796	1.35821	-0.278894	0.780326	0.997941
D_0__Bacteria;D_1__Firmicutes;D_2__Clostridia;D_3__Clostridiales;D_4__Ruminococcaceae;__;__	5.66856	0.406242	1.32822	0.305855	0.759715	0.997941
D_0__Bacteria;D_1__Firmicutes;D_2__Clostridia;D_3__Clostridiales;__;__;__	1.60079	2.00321	2.89267	0.692513	0.488615	0.997941
D_0__Bacteria;D_1__Firmicutes;D_2__Erysipelotrichia;D_3__Erysipelotrichales;D_4__Erysipelotrichaceae;D_5__Erysipelatoclostridium;Ambiguous_taxa	4.97401	0.39841	1.1828	0.336835	0.736241	0.997941
D_0__Bacteria;D_1__Firmicutes;D_2__Erysipelotrichia;D_3__Erysipelotrichales;D_4__Erysipelotrichaceae;D_5__Erysipelatoclostridium;D_6__Clostridiales bacterium CHKCI006	0.716257	-0.0347259	2.91449	-0.0119149	0.990494	0.997941
D_0__Bacteria;D_1__Firmicutes;D_2__Erysipelotrichia;D_3__Erysipelotrichales;D_4__Erysipelotrichaceae;D_5__Erysipelatoclostridium;__	7.15176	-0.496782	0.967225	-0.513616	0.607521	0.997941
D_0__Bacteria;D_1__Firmicutes;D_2__Erysipelotrichia;D_3__Erysipelotrichales;D_4__Erysipelotrichaceae;D_5__uncultured;D_6__Clostridiales bacterium 60-7e	2.42801	-0.780499	1.78417	-0.437459	0.661778	0.997941
D_0__Bacteria;D_1__Firmicutes;D_2__Erysipelotrichia;D_3__Erysipelotrichales;D_4__Erysipelotrichaceae;__;__	0.302651	-0.556879	3.05715	-0.182156	0.85546	0.997941
D_0__Bacteria;D_1__Proteobacteria;D_2__Alphaproteobacteria;D_3__Rhizobiales;D_4__Beijerinckiaceae;D_5__Bosea;__	2.9994	1.1952	2.76252	0.432648	0.66527	0.997941
D_0__Bacteria;D_1__Proteobacteria;D_2__Alphaproteobacteria;D_3__Rhizobiales;D_4__Rhizobiaceae;D_5__Allorhizobium-Neorhizobium-Pararhizobium-Rhizobium;__	0.583621	-1.88208	2.98417	-0.630686	0.528246	0.997941
D_0__Bacteria;D_1__Proteobacteria;D_2__Alphaproteobacteria;D_3__Rhodobacterales;D_4__Rhodobacteraceae;D_5__Paracoccus;__	0.0985516	-0.874814	3.07195	-0.284775	0.775817	0.997941
D_0__Bacteria;D_1__Proteobacteria;D_2__Alphaproteobacteria;D_3__Sphingomonadales;D_4__Sphingomonadaceae;D_5__Novosphingobium;__	11.1495	-0.0690229	0.975322	-0.0707693	0.943581	0.997941
D_0__Bacteria;D_1__Proteobacteria;D_2__Alphaproteobacteria;D_3__Sphingomonadales;D_4__Sphingomonadaceae;D_5__Sphingomonas;__	1.67292	0.89486	2.24865	0.397955	0.690664	0.997941
D_0__Bacteria;D_1__Proteobacteria;D_2__Gammaproteobacteria;D_3__Aeromonadales;D_4__Aeromonadaceae;D_5__Aeromonas;__	4.16506	0.0203338	1.52117	0.0133672	0.989335	0.997941
D_0__Bacteria;D_1__Proteobacteria;D_2__Gammaproteobacteria;D_3__Betaproteobacteriales;D_4__Burkholderiaceae;D_5__Burkholderia-Caballeronia-Paraburkholderia;__	2.52037	-1.51974	2.33349	-0.651274	0.51487	0.997941
D_0__Bacteria;D_1__Proteobacteria;D_2__Gammaproteobacteria;D_3__Betaproteobacteriales;D_4__Burkholderiaceae;D_5__Comamonas;__	18.3551	-0.454529	1.38071	-0.329199	0.742005	0.997941
D_0__Bacteria;D_1__Proteobacteria;D_2__Gammaproteobacteria;D_3__Betaproteobacteriales;D_4__Burkholderiaceae;D_5__Delftia;__	2.28149	0.920306	2.41728	0.38072	0.703411	0.997941
D_0__Bacteria;D_1__Proteobacteria;D_2__Gammaproteobacteria;D_3__Betaproteobacteriales;D_4__Burkholderiaceae;__;__	111.356	-0.266091	1.01794	-0.261401	0.793783	0.997941
D_0__Bacteria;D_1__Proteobacteria;D_2__Gammaproteobacteria;D_3__Betaproteobacteriales;D_4__Rhodocyclaceae;D_5__Dechloromonas;__	0.206015	-0.208836	3.06608	-0.0681116	0.945697	0.997941
D_0__Bacteria;D_1__Proteobacteria;D_2__Gammaproteobacteria;D_3__Enterobacteriales;D_4__Enterobacteriaceae;D_5__Escherichia-Shigella;__	29.4743	0.36882	0.830945	0.443855	0.657147	0.997941
D_0__Bacteria;D_1__Proteobacteria;D_2__Gammaproteobacteria;D_3__Pasteurellales;D_4__Pasteurellaceae;D_5__Haemophilus;__	2.61378	0.566495	1.98627	0.285206	0.775486	0.997941
D_0__Bacteria;D_1__Proteobacteria;D_2__Gammaproteobacteria;D_3__Pseudomonadales;D_4__Moraxellaceae;D_5__Acinetobacter;__	72.956	0.476874	0.870336	0.547919	0.583747	0.997941
D_0__Bacteria;D_1__Proteobacteria;D_2__Gammaproteobacteria;D_3__Pseudomonadales;D_4__Moraxellaceae;D_5__Enhydrobacter;__	1.03862	3.0774	3.05152	1.00848	0.313225	0.997941
D_0__Bacteria;D_1__Proteobacteria;D_2__Gammaproteobacteria;D_3__Pseudomonadales;D_4__Pseudomonadaceae;D_5__Pseudomonas;D_6__Pseudomonas oryzihabitans	1.96728	3.35412	2.78416	1.20472	0.228313	0.997941
D_0__Bacteria;D_1__Proteobacteria;D_2__Gammaproteobacteria;D_3__Pseudomonadales;D_4__Pseudomonadaceae;D_5__Pseudomonas;__	89.2861	-0.943586	1.11823	-0.843825	0.398767	0.997941
D_0__Bacteria;D_1__Proteobacteria;D_2__Gammaproteobacteria;D_3__Xanthomonadales;D_4__Rhodanobacteraceae;D_5__Dyella;__	0.204083	0.706712	3.08356	0.229187	0.818723	0.997941
D_0__Bacteria;D_1__Tenericutes;D_2__Mollicutes;D_3__Mollicutes RF39;Ambiguous_taxa;Ambiguous_taxa;Ambiguous_taxa	0.526504	0.702515	3.04798	0.230485	0.817715	0.997941
D_0__Bacteria;D_1__Tenericutes;D_2__Mollicutes;D_3__Mollicutes RF39;D_4__uncultured bacterium;D_5__uncultured bacterium;D_6__uncultured bacterium	4.47506	1.35277	1.30441	1.03707	0.299702	0.997941
D_0__Bacteria;D_1__Tenericutes;D_2__Mollicutes;D_3__Mollicutes RF39;__;__;__	6.98697	0.9662	1.24179	0.778069	0.436528	0.997941
D_0__Bacteria;D_1__Verrucomicrobia;D_2__Verrucomicrobiae;D_3__Verrucomicrobiales;D_4__Akkermansiaceae;D_5__Akkermansia;D_6__uncultured bacterium	1.8371	0.542324	2.43678	0.222557	0.82388	0.997941
D_0__Bacteria;__;__;__;__;__;__	0.101716	-0.86044	3.07234	-0.28006	0.779431	0.997941
D_0__Bacteria;D_1__Firmicutes;D_2__Erysipelotrichia;D_3__Erysipelotrichales;D_4__Erysipelotrichaceae;D_5__Merdibacter;D_6__uncultured bacterium	1.63683	-0.000798575	2.44988	-0.000325965	0.99974	0.99974
